# Supplementary material for: Correlates of treatment engagement and client outcomes: results of a randomised controlled trial of nabiximols for the treatment of cannabis use disorder
Source: Subst Abuse Treat Prev Policy. 2022 Oct 8;17:67. doi: 10.1186/s13011-022-00493-z (PMC9548192; doi:10.1186/s13011-022-00493-z)
Supplement: Supplementary file 2 — Additional file 2. [file 13011_2022_493_MOESM2_ESM.zip]

Archive with 10 entries (10 files):
- cannUse.csv
- comorbCouns.csv
- countback_84days.csv
- dose.csv
- predSuccess_cannUse.r
- predSuccess_counselling.r
- predSuccess_dose.r
- predSuccess_treatmentRetention.R
- rs.csv
- treatDF.rds
