# Supplementary material for: Correlates of treatment engagement and client outcomes: results of a randomised controlled trial of nabiximols for the treatment of cannabis use disorder
Source: Subst Abuse Treat Prev Policy. 2022 Oct 8;17:67. doi: 10.1186/s13011-022-00493-z (PMC9548192; doi:10.1186/s13011-022-00493-z)
Supplement: Supplementary file 2 — Additional file 2. [file 13011_2022_493_MOESM2_ESM.zip › cannUse.csv]

participant_code	redcap_event_name	redcap_data_access_group	date_cu	time_cu	method	method_other	cu_wk1	cu_wk2	cu_wk3	cu_wk4	cu_total	joints_per_day	grams_per_day	cannabis_use_complete
CAM4001FK	researchinterviewd_arm_1	cumberland	2016-08-14	21:00	1		4	7	2	0	13	2	3.5	2
CAM4001FK	researchinterviewd_arm_1b	cumberland	2016-09-14	05:30	2		1	1	3	7	12	10	0.83	2
CAM4001FK	researchinterviewd_arm_1c	cumberland	2016-10-09	18:00	2		3	3	3	3	12	6	1.5	2
CAM4001FK	researchinterviewd_arm_1d	cumberland	2016-11-08	12:00	2		3	3	3	3	12	4	1	2
CAM4002JK	researchinterviewd_arm_1	cumberland	2016-08-23	21:30	2		7	7	7	7	28	12	2	2
CAM4002JK	researchinterviewd_arm_1b	cumberland	2016-08-25	08:00	2		0	0	0	0	0	0	0	2
CAM4002JK	researchinterviewd_arm_1c	cumberland												0
CAM4003AP	researchinterviewd_arm_1	cumberland	2016-08-29	19:00	2		4	4	4	4	16	6	0.5	2
CAM4003AP	researchinterviewd_arm_1b	cumberland	2016-09-27	15:00	2		3	1	1	4	9	4	3	2
CAM4003AP	researchinterviewd_arm_1c	cumberland	2016-10-25	17:00	2		0	0	1	1	2	3	0.166	2
CAM4004DO	researchinterviewd_arm_1	cumberland	2016-09-06	08:30	1		7	7	7	7	28	50	10	2
CAM4004DO	researchinterviewd_arm_1b	cumberland	2016-10-04	06:00	2		7	7	7	7	28	10	3	2
CAM4004DO	researchinterviewd_arm_1c	cumberland	2016-10-31	10:30	2		7	7	7	7	28	4	0.83	2
CAM4004DO	researchinterviewd_arm_1d	cumberland	2016-11-28	06:00	2		7	7	7	7	28	20	2.5	2
CAM4005JJ	researchinterviewd_arm_1	cumberland	2016-09-18	20:00	2		7	7	7	7	28	15	3	2
CAM4005JJ	researchinterviewd_arm_1b	cumberland												0
CAM4006AZ	researchinterviewd_arm_1	cumberland	2016-10-04	12:30	2		7	7	7	7	28	18	3	2
CAM4006AZ	researchinterviewd_arm_1b	cumberland	2016-10-31	09:00	2		7	7	7	7	28	0.333	7	2
CAM4006AZ	researchinterviewd_arm_1c	cumberland	2016-11-28	11:30	2		5	2	5	5	17	15	2	2
CAM4006AZ	researchinterviewd_arm_1d	cumberland	2016-12-19	08:30	2		7	7	7	7	28	8	1.5	2
CAM4007DS	researchinterviewd_arm_1	cumberland	2016-10-09	15:00	2		7	7	7	7	28	6	4	2
CAM4007DS	researchinterviewd_arm_1b	cumberland												0
CAM4008AH	researchinterviewd_arm_1	cumberland	2016-10-15	14:00	2		4	4	4	4	16	30	4	2
CAM4008AH	researchinterviewd_arm_1b	cumberland	2016-08-20	16:00	2		0	0	0	0	0	0	0	2
CAM4008AH	researchinterviewd_arm_1c	cumberland	2016-06-21				0	0	0	0	0	0	0	2
CAM4008AH	researchinterviewd_arm_1d	cumberland												2
CAM4009LS	researchinterviewd_arm_1	cumberland	2016-10-31	09:00	2		7	7	7	7	28	20	2	2
CAM4009LS	researchinterviewd_arm_1b	cumberland	2016-11-29	23:00	2		7	7	7	7	28	10	1	2
CAM4009LS	researchinterviewd_arm_1c	cumberland	2016-12-20	09:00	2		7	7	7	7	28	20	1.5	2
CAM4010LF	researchinterviewd_arm_1	cumberland	2016-11-16	09:00	2		7	7	7	7	28	50	2	2
CAM4010LF	researchinterviewd_arm_1b	cumberland	2016-12-04	09:00	2		0	3	7	7	17	20	4	2
CAM4010LF	researchinterviewd_arm_1c	cumberland	2016-12-04	12:00	2		0	0	0	0	0	10	0.75	2
CAM4010LF	researchinterviewd_arm_1d	cumberland	2016-12-05	12:00	2									2
CAM4011JC	researchinterviewd_arm_1	cumberland	2016-11-16	08:30	1		7	7	7	7	28	4	2	2
CAM4011JC	researchinterviewd_arm_1b	cumberland	2016-12-15	21:30	1		7	7	7	6	27	2	1.75	2
CAM4011JC	researchinterviewd_arm_1c	cumberland	2017-01-10	23:50	2		7	7	7	7	28	12	1	2
CAM4012GH	researchinterviewd_arm_1	cumberland	2016-11-28	10:00	2		7	7	7	7	28	13	2	2
CAM4012GH	researchinterviewd_arm_1b	cumberland	2016-12-19	20:00	2		5	7	7	7	26	2	3.5	2
CAM4013DL	researchinterviewd_arm_1	cumberland	2016-12-07	12:30	1		6	6	6	6	24	3	2	2
CAM4014AW	researchinterviewd_arm_1	cumberland	2016-11-28	11:00	2		7	7	7	7	28	50	2	2
CAM4015KR	researchinterviewd_arm_1	cumberland	2016-12-15	09:10	2		7	7	7	7	28	12	1	2
CAM4016JB	researchinterviewd_arm_1	cumberland	2016-12-14	03:00	2		7	7	7	7	28	20	1.75	2
CAM4016JB	researchinterviewd_arm_1b	cumberland	2017-01-18	22:00	2		4	7	7	7	25	3	0.5	2
CAM4017DV	researchinterviewd_arm_1	cumberland	2016-12-14	12:00	2		7	7	7	7	28	20	4	2
CAM4018AM	researchinterviewd_arm_1	cumberland	2017-01-09	09:30	2		7	7	7	5	26	20	1.75	2
CAM4018AM	researchinterviewd_arm_1b	cumberland	2017-02-06	06:00	2		7	7	7	7	28	6	0.5	2
CAM4018AM	researchinterviewd_arm_1c	cumberland	2017-03-05	01:00	2		4	4	5	5	18	10	2	2
CAM4018AM	researchinterviewd_arm_1d	cumberland	2017-04-01	18:00	2		4	4	4	4	16	5	2	2
CAM4019RF	researchinterviewd_arm_1	cumberland	2016-12-14	01:00	2		7	7	7	7	28	10	0.33	2
CAM4020MH	researchinterviewd_arm_1	cumberland	2017-01-22	01:00	1		7	7	7	7	28	6	1.5	2
CAM4020MH	researchinterviewd_arm_1b	cumberland	2017-02-17	22:00	1		0	0	0	7	7	6	4	2
CAM4020MH	researchinterviewd_arm_1c	cumberland	2017-02-20	16:00	1		0	0	0	0	0	7	0.825	2
CAM4020MH	researchinterviewd_arm_1d	cumberland	2017-04-05	10:00	2		0	1	0	1	2	1	1	2
CAM4021NK	researchinterviewd_arm_1	cumberland	2017-04-10	07:00	2		7	7	7	7	28	10	5	2
CAM4021NK	researchinterviewd_arm_1b	cumberland	2017-05-06	22:00	2		1	1	0	0	2	1	0.17	2
CAM4021NK	researchinterviewd_arm_1c	cumberland	2017-06-04	19:00	2		1	1	1	1	4	2	1	2
CAM4021NK	researchinterviewd_arm_1d	cumberland	2017-06-18	21:00	1		0	0	0	1	1	1	0.125	2
CAM4022AS	researchinterviewd_arm_1	cumberland	2017-02-09	14:00	2		7	7	7	7	28	30	2.5	2
CAM4022AS	researchinterviewd_arm_1b	cumberland	2017-03-08	09:00	2		7	7	7	7	28	20	3	2
CAM4023BS	researchinterviewd_arm_1	cumberland	2017-02-15	21:30	2		2	0	7	7	16	15	1.25	2
CAM4023BS	researchinterviewd_arm_1b	cumberland	2017-03-16	09:00	1		7	7	7	7	28	10	1.5	2
CAM4023BS	researchinterviewd_arm_1d	cumberland	2017-05-24	07:00	2		7	7	7	7	28	20	2	2
CAM4024JJ	researchinterviewd_arm_1	cumberland	2017-04-18	11:00	2		6	6	6	6	24	10	1	2
CAM4024JJ	researchinterviewd_arm_1b	cumberland	2017-05-15	12:00	2		5	7	7	7	26	2	0.1667	2
CAM4024JJ	researchinterviewd_arm_1c	cumberland	2017-06-14	10:00	2		3	4	4	4	15	2	0.1666	2
CAM4024JJ	researchinterviewd_arm_1d	cumberland	2017-07-12	12:00	2		7	7	7	7	28	2	0.25	2
CAM4025IZ	researchinterviewd_arm_1	cumberland	2017-04-20	18:30	2		7	6	7	5	25	10	0.5	2
CAM4025IZ	researchinterviewd_arm_1b	cumberland	2017-05-18	19:00	1		4	4	4	5	17	2	0.5	2
CAM4025IZ	researchinterviewd_arm_1c	cumberland	2017-06-10	20:00	1		1	0	0	0	1	1	0.25	2
CAM4025IZ	researchinterviewd_arm_1d	cumberland	2017-07-09	18:00	2		7	0	1	0	8	1	0.25	2
CAM4026VR	researchinterviewd_arm_1	cumberland	2017-05-01	11:00	2		7	7	7	7	28	25	3	2
CAM4027KM	researchinterviewd_arm_1	cumberland	2017-05-01	23:00	2		6	6	6	6	24	20	2	2
CAM4027KM	researchinterviewd_arm_1b	cumberland	2017-05-31	14:00	2		7	6	7	7	27	14	2	2
CAM4028BM	researchinterviewd_arm_1	cumberland	2017-05-10	08:00	2		7	7	7	7	28	50	5	2
CAM4028BM	researchinterviewd_arm_1b	cumberland	2017-06-06	20:20	2		7	7	7	7	28	10	0.5	2
CAM4028BM	researchinterviewd_arm_1c	cumberland	2017-07-05	21:00	2		7	7	7	7	28	3	0.5	2
CAM4028BM	researchinterviewd_arm_1d	cumberland	2017-08-02	21:30	2		7	7	7	7	28	4	0.5	2
CAM4029BG	researchinterviewd_arm_1	cumberland	2017-05-17	14:15	2		7	7	7	7	28	20	3	2
CAM4030KM	researchinterviewd_arm_1	cumberland	2017-05-29	07:30	2		7	6	7	7	27	20	3	2
CAM4030KM	researchinterviewd_arm_1b	cumberland	2017-06-28	08:30	2		7	7	7	7	28	15	1	2
CAM4030KM	researchinterviewd_arm_1c	cumberland	2017-07-24	08:30	1		7	7	7	7	28	20	1.5	2
CAM4030KM	researchinterviewd_arm_1d	cumberland	2017-08-21	08:45	2		7	7	7	7	28	10	0.75	2
CAM4031JR	researchinterviewd_arm_1	cumberland	2017-05-28	22:00	1		7	7	7	7	28	3	0.571	2
CAM4031JR	researchinterviewd_arm_1b	cumberland	2017-07-10	21:00	1		3	3	7	7	20	0.5	0.125	2
CAM4032HT	researchinterviewd_arm_1	cumberland	2017-06-05	08:00	1		7	7	7	7	28	6	1	2
CAM4032HT	researchinterviewd_arm_1b	cumberland	2017-07-13	08:00	1		7	7	7	7	28	6	1.5	2
CAM4032HT	researchinterviewd_arm_1c	cumberland	2017-09-08	09:00	1		7	7	7	7	28	5	1	2
CAM4032HT	researchinterviewd_arm_1d	cumberland	2017-09-06	10:00	1		7	7	7	7	28	10	2	2
CAM4033SD	researchinterviewd_arm_1	cumberland	2017-06-06	21:30	2		3	3	3	3	12	6	0.50	2
CAM4033SD	researchinterviewd_arm_1b	cumberland	2017-07-06	04:30	2		7	7	7	7	28	10	1	2
CAM4033SD	researchinterviewd_arm_1c	cumberland												2
CAM4034JB	researchinterviewd_arm_1	cumberland	2017-06-13	08:30	2		4	4	5	4	17	20	2	2
CAM4034JB	researchinterviewd_arm_1b	cumberland	2017-07-12	10:00	2		3	4	4	4	15	6	0.25	2
CAM4034JB	researchinterviewd_arm_1d	cumberland	2017-09-06	09:00	2		3	3	4	4	14	10	1.5	2
CAM4035SB	researchinterviewd_arm_1	cumberland	2017-06-26	12:00	2		7	7	7	7	28	20	4	2
CAM4035SB	researchinterviewd_arm_1c	cumberland	2017-08-06	13:00	1		0	0	0	0	0	0	0	2
LC1001RB	researchinterviewd_arm_1	langton	2016-02-22	23:30	2		7	7	7	7	28	12.5	2.5	2
LC1001RB	researchinterviewd_arm_1b	langton	2016-03-22	23:30	2		7	7	7	7	28	12.5	2.5	2
LC1002EB	researchinterviewd_arm_1	langton	2016-03-13	18:00	3		7	7	7	7	28	3.5	1.25	2
LC1002EB	researchinterviewd_arm_1b	langton	2016-03-14		3		0	0	0	0	0	0	0	2
LC1002EB	researchinterviewd_arm_1c	langton	2016-03-13		3		0	0	0	0	0	0	0	2
LC1002EB	researchinterviewd_arm_1d	langton	2016-03-14		3		0	0	0	0	0	0	0	2
LC1003DS	researchinterviewd_arm_1	langton	2016-03-21	10:30	1		7	7	7	7	28	20	1.5	2
LC1004AS	researchinterviewd_arm_1	langton	2016-03-29	22:30	1		7	7	7	7	28	4	1	2
LC1004AS	researchinterviewd_arm_1b	langton	2016-04-16	19:00	1		7	7	7	7	28	3	1	2
LC1004AS	researchinterviewd_arm_1c	langton	2016-05-16	09:30	1		7	7	7	7	28	2.5	1	2
LC1004AS	researchinterviewd_arm_1d	langton	2016-06-16	12:00	1		7	7	7	7	28	3.5	1	2
LC1005BJ	researchinterviewd_arm_1	langton	2016-04-06	11:00	2		7	7	7	7	28	30	2.5	2
LC1005BJ	researchinterviewd_arm_1b	langton	2016-05-05	22:00	2		7	7	7	7	28	30	2.5	2
LC1005BJ	researchinterviewd_arm_1c	langton	2016-06-02	00:00	2		7	7	7	7	28	20	2	2
LC1006AG	researchinterviewd_arm_1	langton	2016-05-17	09:00	1		7	7	7	7	28	7.5	2	2
LC1007AG	researchinterviewd_arm_1	langton	2016-06-01	10:30	1		7	7	7	7	28	4	1	2
LC1007AG	researchinterviewd_arm_1b	langton	2016-06-29	08:00	1		7	7	7	7	28	4	1	2
LC1007AG	researchinterviewd_arm_1c	langton	2016-08-03	21:00	1		0	7	7	7	21	4	1	2
LC1007AG	researchinterviewd_arm_1d	langton	2016-09-13	09:00	1		7	3	7	7	24	3	0.6	2
LC1009NW	researchinterviewd_arm_1	langton	2016-06-16	23:00	1		7	7	7	7	28	4.5	2	2
LC1009NW	researchinterviewd_arm_1b	langton	2016-07-16	20:30	1		7	7	7	6	27	.5	.75	2
LC1009NW	researchinterviewd_arm_1c	langton			1		7	7	7	7	28	2	1	2
LC1009NW	researchinterviewd_arm_1d	langton	2106-09-09		1		7	7	7	7	28	2	.5	2
LC1010LL	researchinterviewd_arm_1	langton	2016-06-29	19:00	2		6	6	7	7	26	10	1.5	2
LC1010LL	researchinterviewd_arm_1b	langton												0
LC1011JG	researchinterviewd_arm_1	langton	2016-07-15	10:00	2		7	7	7	7	28	10	2	2
LC1011JG	researchinterviewd_arm_1b	langton												0
LC1012CW	researchinterviewd_arm_1	langton	2016-07-21	19:00	1		5	5	5	5	20	1	0.2	2
LC1012CW	researchinterviewd_arm_1b	langton	2016-08-16	00:30	1		1	1	0	0	2	1	0.15	2
LC1012CW	researchinterviewd_arm_1c	langton	2016-09-11	23:30	1		1	1	1	0	3	1	.2	2
LC1012CW	researchinterviewd_arm_1d	langton	2016-10-10	04:00	1		1	2	2	2	7	1	.2	2
LC1013TN	researchinterviewd_arm_1	langton	2016-07-27	09:00	2		7	7	7	7	28	15	1	2
LC1013TN	researchinterviewd_arm_1b	langton	2016-08-07		2		0	0	0	1	1	0	0	2
LC1013TN	researchinterviewd_arm_1c	langton	2016-09-18	22:00	2		5	7	7	0	19	9	0.75	2
LC1013TN	researchinterviewd_arm_1d	langton	2106-10-18	22:00	2		2	2	2	2	8		.5	2
LC1014CS	researchinterviewd_arm_1	langton	2016-07-31	09:00	2		0	7	7	7	21	3.5	1	2
LC1014CS	researchinterviewd_arm_1b	langton	2016-08-28	21:00	1		4	2	1	0	7	3.5	.5	2
LC1015BB	researchinterviewd_arm_1	langton	2016-08-15	04:00	2		7	7	7	7	28	20	2	2
LC1015BB	researchinterviewd_arm_1b	langton	2016-09-15	05:00	2		7	7	7	7	28	10	1	2
LC1015BB	researchinterviewd_arm_1d	langton	2016-10-20	12:01	2		2	4	7	7	20	20	2	2
LC1016BY	researchinterviewd_arm_1	langton	2016-08-22	09:30	2		7	7	7	7	28	40	14	2
LC1016BY	researchinterviewd_arm_1b	langton	2016-09-19	10:00	2		7	7	7	7	28	10	2.5	2
LC1016BY	researchinterviewd_arm_1c	langton	2016-10-21	14:00	2		7	7	7	7	28	9	1	2
LC1016BY	researchinterviewd_arm_1d	langton	2016-11-25	10:00	2		6	6	6	6	24	3	.25	2
LC1017DS	researchinterviewd_arm_1	langton	2106-09-06	20:00	2		5	5	5	5	20	6	.75	2
LC1017DS	researchinterviewd_arm_1b	langton	2016-10-02	20:00	2		4	4	5	4	17	3	.6	2
LC1017DS	researchinterviewd_arm_1d	langton	2016-11-27	18:00	1		4	3	0	4	11	2	1	2
LC1018RJ	researchinterviewd_arm_1	langton	2016-09-06	22:00	1		7	6	6	6	25	12.5	2	2
LC1018RJ	researchinterviewd_arm_1b	langton	2016-10-06	04:00	1		7	6	6	6	25	3	1	2
LC1018RJ	researchinterviewd_arm_1c	langton	2016-11-03	17:35	2		7	7	7	7	28	3	0.5	2
LC1018RJ	researchinterviewd_arm_1d	langton	2016-11-29	12:00	2		6	7	6	7	26	4	.7	2
LC1019BC	researchinterviewd_arm_1	langton	2016-11-09	23:00	2		7	7	7	7	28	30	2	2
LC1019BC	researchinterviewd_arm_1b	langton	2016-10-09	22:00	2		6	7	5	6	24	9	0.6	2
LC1019BC	researchinterviewd_arm_1c	langton	2016-11-02	19:00	2		0	3	7	7	17	10	0.5	2
LC1019BC	researchinterviewd_arm_1d	langton	2016-12-06	21:50	2		6	5	5	0	16	10	0.75	2
LC1020SP	researchinterviewd_arm_1	langton	2016-09-10	11:30	2		6	7	7	7	27	10	3.5	2
LC1020SP	researchinterviewd_arm_1b	langton	2016-10-13	13:30	2		4	3	2	5	14		3.5	2
LC1022MF	researchinterviewd_arm_1	langton	2016-09-26	12:01	1		7	7	7	7	28	5.5	2.5	2
LC1022MF	researchinterviewd_arm_1b	langton	2016-10-24	09:30	1		7	7	7	7	28	6	2	2
LC1022MF	researchinterviewd_arm_1c	langton	2016-11-21	11:00	1		7	7	7	7	28		1	2
LC1022MF	researchinterviewd_arm_1d	langton	2017-01-18				7	7	7	7	28		1.5	2
LC1023RG	researchinterviewd_arm_1	langton	2016-10-05	05:00	1		7	7	7	7	28	10	3	2
LC1024AC	researchinterviewd_arm_1	langton	2016-10-06	08:00	2		7	7	7	7	28		2	2
LC1024AC	researchinterviewd_arm_1b	langton	2016-10-30	19:00	2		3	4	3	4	14	5.5	0.5	2
LC1024AC	researchinterviewd_arm_1c	langton	2016-11-27	22:00	2		4	4	2	3	13	5	.5	2
LC1024AC	researchinterviewd_arm_1d	langton	2016-12-24	12:00	2		0	0	2	2	4	4	0.5	2
LC1025JM	researchinterviewd_arm_1	langton	2016-10-19	10:00	2		7	7	3	7	24		1.75	2
LC1025JM	researchinterviewd_arm_1b	langton	2016-11-17	10:00	2		7	7	7	7	28		1.2	2
LC1025JM	researchinterviewd_arm_1c	langton	2016-12-15	12:00	2		7	7	7	7	28	13	1.2	2
LC1025JM	researchinterviewd_arm_1d	langton	2017-01-11	09:00	2		7	7	7	7	28		1.5	2
LC1026SP	researchinterviewd_arm_1	langton	2016-10-27	01:00	1		5	7	2	7	21	8	2	2
LC1026SP	researchinterviewd_arm_1b	langton	2016-11-23	03:00	1		7	7	7	7	28	5	1.25	2
LC1026SP	researchinterviewd_arm_1c	langton	2016-12-16	12:01	1		3	4	7	7	21	8		2
LC1026SP	researchinterviewd_arm_1d	langton	2017-01-17	15:00	1		5	7	7	7	26	9	2	2
LC1027DK	researchinterviewd_arm_1	langton	2016-11-01	21:30	1		7	7	7	7	28	7	.55	2
LC1027DK	researchinterviewd_arm_1b	langton	2016-11-29	21:00	1		7	7	7	7	28	6	.35	2
LC1027DK	researchinterviewd_arm_1c	langton	2010-01-03	21:15	1		0	0	0	0	0	0	0	2
LC1027DK	researchinterviewd_arm_1d	langton	2017-01-03		1		0	0	0	0	0	0	0	2
LC1028MK	researchinterviewd_arm_1	langton	2016-11-10	20:00	1		7	7	7	7	28	2	1	2
LC1028MK	researchinterviewd_arm_1b	langton	2016-12-06	21:30	1		4	5	7	7	23	0.5	0.5	2
LC1028MK	researchinterviewd_arm_1d	langton			1		5	5	5	5	20		1	2
LC1029JK	researchinterviewd_arm_1	langton	2016-11-18	12:01	2		7	7	7	7	28	50	7	2
LC1030PG	researchinterviewd_arm_1	langton	2017-01-18	22:00	2		5	5	5	5	20	18	2	2
LC1030PG	researchinterviewd_arm_1b	langton	2017-02-14	23:00	2		4	4	4	4	16		1	2
LC1031LM	researchinterviewd_arm_1	langton	2017-01-24	09:00	2		7	7	7	7	28	50	6	2
LC1031LM	researchinterviewd_arm_1b	langton	2017-02-21	09:30	2		7	7	7	7	28		2	2
LC1031LM	researchinterviewd_arm_1c	langton	2017-03-22	08:30	2		7	7	7	7	28		1.25	2
LC1032SJ	researchinterviewd_arm_1	langton	2017-01-17		1		0	1	4	5	10	2	0.5	2
LC1032SJ	researchinterviewd_arm_1b	langton	2017-02-21		1		1	0	0	0	1			2
LC1032SJ	researchinterviewd_arm_1c	langton	2017-04-30		1		1	0	0	0	1	0	0	2
LC1032SJ	researchinterviewd_arm_1d	langton	2017-04-25	13:00	1		2	0	0	0	2	0	0	2
LC1033AG	researchinterviewd_arm_1	langton	2017-02-09	13:00	2		7	7	7	7	28	40	3.5	2
LC1033AG	researchinterviewd_arm_1b	langton	2017-03-08	12:30	2		7	7	7	7	28	20	3.5	2
LC1033AG	researchinterviewd_arm_1c	langton	2017-04-06	12:30	2		7	7	7	7	28	30	4	2
LC1033AG	researchinterviewd_arm_1d	langton	2017-05-03	13:20	2		7	7	7	7	28	40	3.5	2
LC1034WH	researchinterviewd_arm_1	langton	2017-02-13		1		5	4	5	4	18	2.5	.5	2
LC1034WH	researchinterviewd_arm_1b	langton	2017-04-11		1		2	6	7	7	22	3	0.75	2
LC1034WH	researchinterviewd_arm_1c	langton	2017-04-11	22:00	1		3	2	2	2	9	1.5	0.25	2
LC1034WH	researchinterviewd_arm_1d	langton	2017-05-07	21:00	1		3	4	4	4	15	3	0.75	2
LC1035TA	researchinterviewd_arm_1	langton	2017-02-20	10:00	1		7	7	7	7	28	2	0.5	2
LC1035TA	researchinterviewd_arm_1b	langton	2017-03-27	09:00	1		2	3	2	2	9	2	0.3	2
LC1035TA	researchinterviewd_arm_1d	langton	2017-05-09		1		1	0	0	0	1	0	0	2
LC1036JG	researchinterviewd_arm_1	langton	2017-02-23	11:59	5		5	5	5	5	20		1.5	2
LC1036JG	researchinterviewd_arm_1b	langton	2017-03-21	12:00	2		2	7	2	7	18		2	2
LC1036JG	researchinterviewd_arm_1c	langton	2017-04-18	23:00	5		7	3	7	3	20		2	2
LC1036JG	researchinterviewd_arm_1d	langton	2017-05-13	12:00	2		3	7	7	7	24	12	1.5	2
LC1038RG	researchinterviewd_arm_1	langton	2017-03-07	18:00	2		7	7	7	7	28	40	3	2
LC1038RG	researchinterviewd_arm_1b	langton	2017-04-04	17:00	2		7	7	7	7	28	25	1.5	2
LC1038RG	researchinterviewd_arm_1c	langton	2017-05-04	17:00	2		7	7	7	7	28	35	2.5	2
LC1038RG	researchinterviewd_arm_1d	langton	2017-05-30	17:00	2		7	4	4	4	19	40	2.2	2
LC1040JC	researchinterviewd_arm_1	langton	2017-03-27	01:00	1		7	7	7	7	28	3	1	2
LC1040JC	researchinterviewd_arm_1b	langton	2017-04-28	09:00	1		7	7	7	7	28	3	0.5	2
LC1040JC	researchinterviewd_arm_1c	langton	2017-05-22	20:30	1		7	7	7	7	28		0.75	2
LC1040JC	researchinterviewd_arm_1d	langton	2017-06-19	01:00	1		7	7	7	7	28	2	0.5	2
LC1041BC	researchinterviewd_arm_1	langton	2017-03-28	09:30	2		7	7	7	7	28	20	2.75	2
LC1042TH	researchinterviewd_arm_1	langton	2017-05-24	13:45	2		7	7	7	7	28	50	4.5	2
LC1042TH	researchinterviewd_arm_1b	langton	2017-06-20	12:00	2		7	7	7	7	28	20	3	2
LC1042TH	researchinterviewd_arm_1c	langton	2017-07-19	18:30	2		7	7	7	7	28	25	2.5	2
LC1042TH	researchinterviewd_arm_1d	langton	2017-08-16	23:00	2		7	7	7	7	28	30	2.5	2
LC1043CC	researchinterviewd_arm_1	langton	2017-05-11		2		1	1	1	1	4		3	2
LC1043CC	researchinterviewd_arm_1b	langton	2017-06-11	12:00	2		7	6	1	0	14	6	1	2
LC1043CC	researchinterviewd_arm_1c	langton	2017-07-19	09:00	2		5	5	5	5	20		0.6	2
LC1044HM	researchinterviewd_arm_1	langton	2017-06-14	07:00	2		7	7	7	7	28	40	3	2
LC1045PD	researchinterviewd_arm_1	langton	2017-05-25	07:30	2		7	7	7	7	28	25	3	2
LC1045PD	researchinterviewd_arm_1b	langton	2017-05-25		2		0	0	0	0	0	0	0	2
LC1045PD	researchinterviewd_arm_1c	langton			2		0	0	0	0	0	0	0	2
LC1045PD	researchinterviewd_arm_1d	langton			2		0	0	0	0	0		0.5	2
LC1047JB	researchinterviewd_arm_1	langton	2017-06-15	07:00	2		7	7	7	7	28		2	2
LC1047JB	researchinterviewd_arm_1b	langton	2017-07-13	18:00	2		5	5	5	5	20	3	0.8	2
LC1047JB	researchinterviewd_arm_1c	langton	2017-08-07	20:00	2		2	2	1	4	9	2	0.5	2
LC1047JB	researchinterviewd_arm_1d	langton	2017-09-06	20:00	2		5	6	6	7	24	2.5	0.5	2
LC1048TS	researchinterviewd_arm_1	langton	2017-06-14	23:00	1		7	7	7	7	28	8	2	2
LC1048TS	researchinterviewd_arm_1b	langton	2017-07-11	22:00	1		7	7	7	7	28	4	1	2
LC1048TS	researchinterviewd_arm_1c	langton	2017-07-31	23:00	1		7	7	7	7	28	2.5	1.5	2
LC1049MA	researchinterviewd_arm_1	langton	2017-06-21	23:00	1		7	7	7	7	28	4.5	1	2
LC1049MA	researchinterviewd_arm_1b	langton	2017-07-20	10:30	1		7	7	7	7	28	1.5	2	2
LC1049MA	researchinterviewd_arm_1c	langton	2017-08-16	21:00	1		7	0	7	7	21	2	1	2
LC1049MA	researchinterviewd_arm_1d	langton	2017-11-06	22:30	1		7	7	7	7	28	2	1	2
NW3001KB	researchinterviewd_arm_1	newcastle	2016-07-31	21:30	2		7	7	7	7	28	6	0.75	2
NW3001KB	researchinterviewd_arm_1b	newcastle	2016-08-28	21:00	2		3	4	3	4	14	2	0.17	2
NW3001KB	researchinterviewd_arm_1c	newcastle	2016-09-25	21:00	2		7	7	7	3	24	2	0.17	2
NW3001KB	researchinterviewd_arm_1d	newcastle	2016-10-25	21:30	2		7	7	7	7	28	7	0.6	2
NW3002BP	researchinterviewd_arm_1	newcastle	2016-08-02	20:00	2		2	7	7	7	23	50	2.5	2
NW3002BP	researchinterviewd_arm_1b	newcastle	2016-07-26	22:00	2		0	0	0	0	0	0	0	2
NW3002BP	researchinterviewd_arm_1c	newcastle	2016-02-08	22:00	2		0	0	0	0	0	0	0	2
NW3002BP	researchinterviewd_arm_1d	newcastle	2016-07-21		2		0	0	0	0	0	0	0	2
NW3003TW	researchinterviewd_arm_1	newcastle	2016-09-28	09:30	2		7	7	7	7	28	20	1.75	2
NW3003TW	researchinterviewd_arm_1b	newcastle												0
NW3005PN	researchinterviewd_arm_1	newcastle	2016-10-26	03:00	2		7	7	7	7	28	10	1	2
NW3005PN	researchinterviewd_arm_1b	newcastle												0
NW3007CH	researchinterviewd_arm_1	newcastle	2016-11-07	08:00	2		7	7	7	7	28	25	1.5	2
NW3007CH	researchinterviewd_arm_1b	newcastle	2016-12-01	11:00	2		1	2	5	7	15		1.0	2
NW3007CH	researchinterviewd_arm_1c	newcastle												0
NW3008SC	researchinterviewd_arm_1	newcastle	2016-11-14	09:30	2		7	2	3	0	12	40	1.0	2
NW3008SC	researchinterviewd_arm_1b	newcastle	2017-01-24	10:00	1		7	6	6	6	25	15	1.5	2
NW3008SC	researchinterviewd_arm_1c	newcastle												0
NW3009LB	researchinterviewd_arm_1	newcastle	2016-11-16	03:00	2		7	7	7	7	28	25	2	2
NW3009LB	researchinterviewd_arm_1b	newcastle	2016-11-16	03:00	2		0	0	0	2	2		2	2
NW3009LB	researchinterviewd_arm_1c	newcastle	2016-11-16	03:00	2		0	0	0	0	0	0	0	2
NW3009LB	researchinterviewd_arm_1d	newcastle	2016-11-16	03:00	2		0	0	0	0	0	0	0	2
NW3010JL	researchinterviewd_arm_1	newcastle	2016-12-14	23:30	2		7	7	7	7	28	20	1.2	2
NW3010JL	researchinterviewd_arm_1b	newcastle	2017-01-05	21:00	2		0	2	1	7	10		1.0	2
NW3010JL	researchinterviewd_arm_1c	newcastle	2017-01-05	21:00	2		0	0	0	0	0	0	0	2
NW3010JL	researchinterviewd_arm_1d	newcastle	2017-01-05		2		0	0	0	0	0	0	0	2
NW3011MB	researchinterviewd_arm_1	newcastle	2017-02-15	20:00	2		7	7	7	7	28	8	0.7	2
NW3011MB	researchinterviewd_arm_1b	newcastle	2017-02-15	09:00	1		0	0	0	0	0	0	0	2
NW3011MB	researchinterviewd_arm_1c	newcastle	2017-02-15	19:00	2		0	0	0	0	0	0	0	2
NW3011MB	researchinterviewd_arm_1d	newcastle	2017-02-15	20:00	2		0	0	0	0	0	0	0	2
NW3012PW	researchinterviewd_arm_1	newcastle	2017-02-08	11:30	2		2	7	7	7	23	50	7	2
NW3012PW	researchinterviewd_arm_1b	newcastle	2017-02-08	11:30	2		0	0	0	0	0	0	0	2
NW3012PW	researchinterviewd_arm_1c	newcastle	2017-02-08	11:20	2		0	0	0	0	0	0	0	2
NW3012PW	researchinterviewd_arm_1d	newcastle	2017-02-08	11:20	2		0	0	0	0	0	0	0	2
NW3013TB	researchinterviewd_arm_1	newcastle	2017-02-19	10:30	2		7	7	7	7	28	12	0.5	2
NW3013TB	researchinterviewd_arm_1b	newcastle	2017-02-19	22:00	2		0	0	0	0	0	0	0	2
NW3013TB	researchinterviewd_arm_1c	newcastle	2017-02-19	10:00	2		0	0	0	0	0	0	0	2
NW3013TB	researchinterviewd_arm_1d	newcastle	2017-02-19	22:00	2		0	0	0	0	0	0	0	2
NW3014MW	researchinterviewd_arm_1	newcastle	2017-02-19	22:00	2		7	7	7	7	28	15	2	2
NW3014MW	researchinterviewd_arm_1b	newcastle	2017-02-20	20:00	2		0	0	0	0	0	0	0	2
NW3014MW	researchinterviewd_arm_1c	newcastle	2017-02-19	22:00	2		0	0	0	0	0	0	0	2
NW3014MW	researchinterviewd_arm_1d	newcastle	2017-02-19	22:00	2		0	0	0	0	0	0	0	2
NW3015DN	researchinterviewd_arm_1	newcastle	2017-03-01	09:30	2		7	7	7	7	28	15	1.2	2
NW3015DN	researchinterviewd_arm_1b	newcastle	2017-03-29	18:30	2		1	0	0	1	2	1	0.1	2
NW3015DN	researchinterviewd_arm_1c	newcastle	2017-03-29	18:30	2		0	0	0	1	1	1	0.1	2
NW3015DN	researchinterviewd_arm_1d	newcastle	2017-03-29	18:30	2		0	0	0	0	0	0	0	2
NW3016BH	researchinterviewd_arm_1	newcastle	2017-02-28	11:45	2		6	4	4	7	21	5	0.4	2
NW3016BH	researchinterviewd_arm_1b	newcastle	2017-03-28	10:00	2		1	1	5	7	14	10	2	2
NW3016BH	researchinterviewd_arm_1c	newcastle	2017-04-25	18:30	2		1	4	0	2	7	10	1	2
NW3016BH	researchinterviewd_arm_1d	newcastle	2017-05-09	20:00	2		0	0	4	4	8	10	3.5	2
NW3017WH	researchinterviewd_arm_1	newcastle	2017-03-09	07:30	2		7	7	7	7	28	35	3	2
NW3017WH	researchinterviewd_arm_1b	newcastle	2017-04-06	05:30	2		7	7	7	7	28	16	1.5	2
NW3017WH	researchinterviewd_arm_1c	newcastle	2017-05-03	12:00	2		7	7	7	7	28	16	1.5	2
NW3017WH	researchinterviewd_arm_1d	newcastle	2017-05-03	12:00	2		0	0	0	0	0	0	0	2
NW3018PB	researchinterviewd_arm_1	newcastle	2017-03-09	01:10	2		7	7	7	7	28	10	0.8	2
NW3018PB	researchinterviewd_arm_1b	newcastle	2017-04-05	20:00	2		7	7	7	7	28	5	3.5	2
NW3018PB	researchinterviewd_arm_1c	newcastle	2017-05-03	10:30	2		5	6	3	6	20	2	0.7	2
NW3018PB	researchinterviewd_arm_1d	newcastle	2017-05-31	02:15	2		3	3	5	7	18	2	0.5	2
NW3019RS	researchinterviewd_arm_1	newcastle	2017-05-02	19:30	2		6	6	6	6	24	18	1.3	2
NW3019RS	researchinterviewd_arm_1b	newcastle	2017-04-26	18:00	2		0	0	0	0	0	18	1.2	2
NW3019RS	researchinterviewd_arm_1c	newcastle	2017-05-02	19:00	2		0	0	0	0	0	0	0	2
NW3019RS	researchinterviewd_arm_1d	newcastle	2017-04-23	19:00	2		0	0	0	0	0	0	0	2
NW3020JR	researchinterviewd_arm_1	newcastle	2017-03-21	17:00	2		7	7	7	7	28	12	1.2	2
NW3020JR	researchinterviewd_arm_1b	newcastle	2017-05-02	13:00	2		4	1	5	5	15	3	0.3	2
NW3020JR	researchinterviewd_arm_1c	newcastle	2017-05-13	20:00	2		3	0				3	1	2
NW3021JG	researchinterviewd_arm_1	newcastle	2017-04-04	19:00	2		7	7	7	7	28	25	2	2
NW3021JG	researchinterviewd_arm_1b	newcastle	2017-05-13	21:00	1		1	0	0	0	1	1	0.2	2
NW3021JG	researchinterviewd_arm_1c	newcastle	2017-05-25		1		0	0	0	1	1	1	0.2	2
NW3021JG	researchinterviewd_arm_1d	newcastle	2017-07-16	20:00	1		1	1	0	0	2	1	0.25	2
NW3022MP	researchinterviewd_arm_1	newcastle	2017-06-07	07:00	2		7	7	7	7	28	10	1.5	2
NW3022MP	researchinterviewd_arm_1b	newcastle	2017-06-25	12:00	2		0	1	0	0	1	2	0.2	2
NW3022MP	researchinterviewd_arm_1c	newcastle	2017-06-08	12:00	2		0	0	0	0	0	0	0	2
NW3022MP	researchinterviewd_arm_1d	newcastle	2017-06-08	12:00	2		0	0	0	0	0	0	0	2
NW3023AJ	researchinterviewd_arm_1	newcastle	2017-04-27	08:20	2		7	7	7	7	28	30	3	2
NW3024SN	researchinterviewd_arm_1	newcastle	2017-04-03	10:00	2		7	7	7	7	28	45	2.0	2
NW3024SN	researchinterviewd_arm_1b	newcastle	2017-05-03	08:00	2		7	7	0	0	14			2
NW3024SN	researchinterviewd_arm_1c	newcastle	2017-06-01	20:00	2		6	6	3	6	21	6	0.5	2
NW3025CO	researchinterviewd_arm_1	newcastle	2017-05-01	08:00	2		7	7	4	7	25	30	2	2
NW3025CO	researchinterviewd_arm_1b	newcastle	2017-05-28	20:00	2		4	4	5	6	19	15	1	2
NW3025CO	researchinterviewd_arm_1c	newcastle	2017-06-25	17:00	2		4	4	4	4	16	8	0.5	2
NW3025CO	researchinterviewd_arm_1d	newcastle	2017-07-23	17:00	2		3	3	3	4	13	5	0.25	2
NW3026JR	researchinterviewd_arm_1	newcastle	2017-05-08	10:30	2		7	7	7	7	28	50	4	2
NW3026JR	researchinterviewd_arm_1b	newcastle	2017-06-05	10:30	2		7	7	7	7	28	25	2	2
NW3026JR	researchinterviewd_arm_1c	newcastle	2017-07-03	12:00	2		7	7	7	7	28	30	2	2
NW3026JR	researchinterviewd_arm_1d	newcastle	2017-07-31	12:45	2		7	7	7	7	28	30	2	2
NW3031JZ	researchinterviewd_arm_1	newcastle	2017-06-19	21:30	1		7	7	7	7	28	10	2	2
NW3031JZ	researchinterviewd_arm_1b	newcastle	2017-07-17	20:45	1		7	7	7	7	28	6	1	2
NW3032SD	researchinterviewd_arm_1	newcastle	2017-06-15	08:45	2		7	7	7	7	28	75	3	2
NW3032SD	researchinterviewd_arm_1b	newcastle	2017-07-12	08:30	2		6	7	7	7	27	20	1	2
NW3032SD	researchinterviewd_arm_1c	newcastle	2017-08-07	07:30	2		0	5	7	7	19	20	1.6	2
NW3032SD	researchinterviewd_arm_1d	newcastle	2017-09-05	22:30	1		7	7	7	0	21	2	0.2	2
SG2001SG	researchinterviewd_arm_1	stgeorge	2016-06-27	12:00	2		4	5	4	5	18		1	2
SG2001SG	researchinterviewd_arm_1b	stgeorge	2016-07-03	18:30	2		0	0	0	1	1	0	0	2
SG2001SG	researchinterviewd_arm_1c	stgeorge	2016-07-03	18:30	2		0	0	0	0	0	0	0	2
SG2001SG	researchinterviewd_arm_1d	stgeorge	2016-06-27	12:00	2		0	0	0	0	0	0	0	2
SG2002EM	researchinterviewd_arm_1	stgeorge	2016-08-04	04:00	2		7	7	7	7	28	50	6	2
SG2002EM	researchinterviewd_arm_1b	stgeorge	2016-09-01	23:59	2		7	7	7	7	28		3	2
SG2002EM	researchinterviewd_arm_1c	stgeorge	2016-09-30	05:00	2		7	7	7	7	28	20	2.5	2
SG2002EM	researchinterviewd_arm_1d	stgeorge	2016-11-02	11:00	2		7	7	7	7	28	30	5	2
SG2003JO	researchinterviewd_arm_1	stgeorge	2016-08-29	19:30	2		7	7	7	7	28	10	1	2
SG2003JO	researchinterviewd_arm_1b	stgeorge	2016-09-29	20:30	2		7	5	5	7	24	6.5	0.8	2
SG2003JO	researchinterviewd_arm_1c	stgeorge	2016-10-23	12:00	2		6	7	7	7	27	7.5	1	2
SG2003JO	researchinterviewd_arm_1d	stgeorge	2016-11-21	20:30	2		7	7	7	7	28	10	1	2
SG2004MH	researchinterviewd_arm_1	stgeorge	2016-09-04	22:30	2		4	5	4	5	18	1.5	.5	2
SG2004MH	researchinterviewd_arm_1b	stgeorge	2016-09-25	23:00	2		0	0	0	0	0	0	0	2
SG2004MH	researchinterviewd_arm_1c	stgeorge	2016-10-31	23:45	1		2	0	1	0	3	.5	.1	2
SG2004MH	researchinterviewd_arm_1d	stgeorge	2016-11-25		1		2	2	2	2	8	0.5	0.125	2
SG2005GG	researchinterviewd_arm_1	stgeorge	2016-09-20	10:00	1		7	7	7	7	28	7	2	2
SG2005GG	researchinterviewd_arm_1b	stgeorge	2016-10-20	09:00	1		7	7	7	7	28	4	10	2
SG2006MP	researchinterviewd_arm_1	stgeorge	2016-09-12	15:00	3		7	7	7	7	28	5	1.5	2
SG2006MP	researchinterviewd_arm_1b	stgeorge	2016-10-09	23:00	3		2	2	2	3	9		2	2
SG2007LM	researchinterviewd_arm_1	stgeorge	2016-09-20	12:05	2		5	5	5	5	20	30	2.5	2
SG2007LM	researchinterviewd_arm_1b	stgeorge	2016-10-19	23:00	2		4	7	7	7	25	15	1.5	2
SG2007LM	researchinterviewd_arm_1c	stgeorge	2016-11-16	10:30	2		5	5	5	5	20		1.5	2
SG2007LM	researchinterviewd_arm_1d	stgeorge	2016-12-11		2		2	2	4	4	12		3	2
SG2008RL	researchinterviewd_arm_1	stgeorge	2016-10-13	09:30	2		2	3	7	7	19	32	1	2
SG2008RL	researchinterviewd_arm_1b	stgeorge	2016-10-15		2		0	0	0	0	0	0	0	2
SG2008RL	researchinterviewd_arm_1c	stgeorge	2016-10-15		2		0	0	0	0	0	0	0	2
SG2008RL	researchinterviewd_arm_1d	stgeorge	2016-10-17		2		0	0	0	0	0	0	0	2
SG2009RH	researchinterviewd_arm_1	stgeorge	2016-11-04	11:30	1		7	6	7	7	27		10	2
SG2010AK	researchinterviewd_arm_1	stgeorge	2016-10-17	03:00	2		7	7	7	7	28	30	2.5	2
SG2010AK	researchinterviewd_arm_1b	stgeorge	2016-10-17	03:00	2		0	0	0	0	0	0	0	2
SG2010AK	researchinterviewd_arm_1c	stgeorge	2016-10-17	03:00	2		0	0	0	0	0	0	0	2
SG2010AK	researchinterviewd_arm_1d	stgeorge	2016-10-17	22:00	2		0	0	0	0	0	0	0	2
SG2011MR	researchinterviewd_arm_1	stgeorge	2016-11-14	08:00	2		5	5	5	5	20	10	1.5	2
SG2011MR	researchinterviewd_arm_1b	stgeorge	2016-12-12	03:00	2		3	4	5	5	17	8	1.5	2
SG2011MR	researchinterviewd_arm_1c	stgeorge	2017-01-10	12:01	4		4	4	4	4	16		1	2
SG2011MR	researchinterviewd_arm_1d	stgeorge	2017-02-06	16:00	2		3	4	3	4	14		1	2
SG2012AL	researchinterviewd_arm_1	stgeorge	2017-01-30	04:00	4		7	7	7	7	28	8	2	2
SG2012AL	researchinterviewd_arm_1b	stgeorge	2017-02-01		4		0	0	0	7	7	0	0	2
SG2012AL	researchinterviewd_arm_1c	stgeorge	2017-02-01		1		0	0	0	0	0	0	0	2
SG2012AL	researchinterviewd_arm_1d	stgeorge	2017-05-11	19:30	1		1	0	0	0	1	1	0.25	2
SG2013SN	researchinterviewd_arm_1	stgeorge	2017-01-30	20:00	1		7	7	7	7	28	3.5	1	2
SG2013SN	researchinterviewd_arm_1b	stgeorge	2017-03-09	12:00	1		3	7	7	7	24	2.5	0.35	2
SG2014RA	researchinterviewd_arm_1	stgeorge	2017-02-20	08:00	2		7	7	7	7	28	25	1.5	2
SG2014RA	researchinterviewd_arm_1b	stgeorge	2017-03-23	08:00	2		5	6	7	7	25	30	2	2
SG2014RA	researchinterviewd_arm_1c	stgeorge	2017-04-21		2		5	6	5	7	23	30	3	2
SG2014RA	researchinterviewd_arm_1d	stgeorge	2017-05-19	08:00	2		5	5	5	5	20	16	2	2
SG2015BW	researchinterviewd_arm_1	stgeorge	2017-02-27	03:00	2		7	7	7	7	28	28	2.5	2
SG2015BW	researchinterviewd_arm_1b	stgeorge	2017-03-27	20:00	2		2	4	4	4	14	6	0.4	2
SG2015BW	researchinterviewd_arm_1c	stgeorge	2017-04-21	23:00	2		3	4	4	5	16	4	0.4	2
SG2015BW	researchinterviewd_arm_1d	stgeorge	2017-05-20	20:00	2		1	2	2	2	7	1	0.1	2
SG2016AA	researchinterviewd_arm_1	stgeorge	2017-02-27	11:00	2		7	7	7	7	28	12	1.5	2
SG2016AA	researchinterviewd_arm_1b	stgeorge	2017-03-31	10:30	2		7	7	7	7	28	8	0.8	2
SG2016AA	researchinterviewd_arm_1d	stgeorge	2017-05-16	11:30	2		6	7	6	7	26	11	1	2
SG2017MB	researchinterviewd_arm_1	stgeorge	2017-03-17	13:00	2		7	7	7	7	28	30	2.5	2
SG2018WJ	researchinterviewd_arm_1	stgeorge	2017-03-21	11:00	2		7	7	7	7	28	100	10	2
SG2018WJ	researchinterviewd_arm_1b	stgeorge	2017-04-17	13:00	2		5	7	7	7	26	15	3	2
SG2018WJ	researchinterviewd_arm_1c	stgeorge	2017-05-15	20:30	2		7	7	7	7	28	15	3	2
SG2018WJ	researchinterviewd_arm_1d	stgeorge	2017-06-16	14:30	2		7	7	7	7	28		6	2
SG2019TP	researchinterviewd_arm_1	stgeorge	2017-03-26	11:30	2		7	7	7	7	28	15	1.5	2
SG2019TP	researchinterviewd_arm_1b	stgeorge	2017-04-26	23:30	2		5	6	6	7	24	5	0.5	2
SG2019TP	researchinterviewd_arm_1d	stgeorge	2017-06-19	11:30	2		3	4	6	7	20	1	.1	2
SG2020BN	researchinterviewd_arm_1	stgeorge	2017-04-10	09:30	2		7	7	7	7	28	20	1.5	2
SG2020BN	researchinterviewd_arm_1b	stgeorge	2017-05-09	09:00	2		7	7	7	7	28	10	1.3	2
SG2020BN	researchinterviewd_arm_1c	stgeorge	2017-06-05		2		7	7	7	7	28	10	0.5	2
SG2020BN	researchinterviewd_arm_1d	stgeorge	2017-07-06		2		7	7	7	7	28	5	0.5	2
SG2021MC	researchinterviewd_arm_1	stgeorge	2017-04-10	07:50	1		7	7	7	7	28	5	0.5	2
SG2021MC	researchinterviewd_arm_1b	stgeorge	2017-04-25		1		0	0	4	4	8	0	0	2
SG2021MC	researchinterviewd_arm_1c	stgeorge	2017-06-24		1		1	1	3	1	6	1	.5	2
SG2021MC	researchinterviewd_arm_1d	stgeorge	2017-07-06	19:00	1		1	1	1	1	4	1.5	0.75	2
SG2022JM	researchinterviewd_arm_1	stgeorge	2017-05-29	02:00	2		7	7	7	7	28	60	5	2
SG2022JM	researchinterviewd_arm_1b	stgeorge	2017-07-03	19:00	2		3	3	7	7	20	12	1.2	2
SG2023RK	researchinterviewd_arm_1	stgeorge	2017-06-22	07:30	2		7	7	7	7	28	15	1.5	2
