# Supplementary material for: Correlates of treatment engagement and client outcomes: results of a randomised controlled trial of nabiximols for the treatment of cannabis use disorder
Source: Subst Abuse Treat Prev Policy. 2022 Oct 8;17:67. doi: 10.1186/s13011-022-00493-z (PMC9548192; doi:10.1186/s13011-022-00493-z)
Supplement: Supplementary file 2 — Additional file 2. [file 13011_2022_493_MOESM2_ESM.zip › comorbCouns.csv]

id	numCouns	discharge_wk
CAM4001FK	6	14
CAM4002JK	1	6
CAM4003AP	2	5
CAM4004DO	6	13
CAM4005JJ	0	3
CAM4006AZ	6	14
CAM4007DS	0	1
CAM4008AH	0	14
CAM4009LS	2	12
CAM4010LF	6	14
CAM4011JC	0	10
CAM4012GH	0	5
CAM4013DL	0	3
CAM4014AW	0	2
CAM4015KR	0	1
CAM4016JB	0	8
CAM4017DV	0	1
CAM4018AM	0	14
CAM4019RF	0	1
CAM4020MH	6	13
CAM4021NK	6	13
CAM4022AS	0	5
CAM4023BS	2	13
CAM4024JJ	5	13
CAM4025IZ	6	13
CAM4026VR	0	1
CAM4027KM	0	7
CAM4028BM	6	14
CAM4029BG	0	2
CAM4030KM	6	14
CAM4031JR	3	6
CAM4032HT	6	14
CAM4033SD	0	7
CAM4034JB	0	7
CAM4035SB	0	4
LC1001RB	4	2
LC1002EB	5	9
LC1003DS	0	4
LC1004AS	0	3
LC1005BJ	4	8
LC1006AG	0	1
LC1007AG	4	10
LC1009NW	3	12
LC1010LL	0	3
LC1011JG	1	3
LC1012CW	2	13
LC1013TN	6	13
LC1014CS	4	8
LC1015BB	2	8
LC1016BY	4	12
LC1017DS	3	12
LC1018RJ	4	13
LC1019BC	3	13
LC1020SP	1	6
LC1022MF	1	12
LC1023RG	0	2
LC1024AC	2	12
LC1025JM	2	12
LC1026SP	5	13
LC1027DK	2	8
LC1028MK	0	12
LC1029JK	0	3
LC1030PG	1	5
LC1031LM	3	9
LC1032SJ	0	2
LC1033AG	1	8
LC1034WH	3	13
LC1035TA	2	12
LC1036JG	1	13
LC1038RG	1	13
LC1040JC	6	13
LC1041BC	0	3
LC1042TH	0	13
LC1043CC	1	9
LC1044HM	0	3
LC1045PD	1	13
LC1047JB	2	13
LC1048TS	0	8
LC1049MA	0	11
NW3001KB	4	12
NW3002BP	5	13
NW3003TW	1	2
NW3005PN	1	4
NW3007CH	1	7
NW3008SC	0	8
NW3009LB	5	6
NW3010JL	4	13
NW3011MB	3	12
NW3012PW	5	12
NW3013TB	6	12
NW3014MW	6	12
NW3015DN	5	12
NW3016BH	3	13
NW3017WH	6	12
NW3018PB	2	13
NW3019RS	4	12
NW3020JR	3	10
NW3021JG	4	9
NW3022MP	6	6
NW3023AJ	1	2
NW3024SN	0	9
NW3025CO	6	13
NW3026JR	4	13
NW3031JZ	3	6
NW3032SD	3	3
SG2001SG	3	12
SG2002EM	1	12
SG2003JO	5	12
SG2004MH	0	11
SG2005GG	0	4
SG2006MP	1	4
SG2007LM	1	12
SG2008RL	6	13
SG2009RH	0	3
SG2010AK	6	10
SG2011MR	6	12
SG2012AL	1	13
SG2013SN	3	5
SG2014RA	3	11
SG2015BW	2	12
SG2016AA	0	3
SG2017MB	0	4
SG2018WJ	5	11
SG2019TP	1	13
SG2020BN	6	12
SG2021MC	3	12
SG2022JM	0	9
SG2023RK	0	1
