# Supplementary material for: Correlates of treatment engagement and client outcomes: results of a randomised controlled trial of nabiximols for the treatment of cannabis use disorder
Source: Subst Abuse Treat Prev Policy. 2022 Oct 8;17:67. doi: 10.1186/s13011-022-00493-z (PMC9548192; doi:10.1186/s13011-022-00493-z)
Supplement: Supplementary file 2 — Additional file 2. [file 13011_2022_493_MOESM2_ESM.zip › countback_84days.csv]

participant_code	redcap_event_name	redcap_data_access_group	attendance	attendance_date	start_time	end_time	attendance_complete	study_med_mon	study_med_tues	study_med_wed	study_med_thurs	study_med_fri	study_med_sat	study_med_sunday	study_med_total	cannabis_mon	cannabis_tues	cannabis_wed	cannabis_thurs	cannabis_fri	cannabis_sat	cannabis_sun	cannabis_total	cigarettes_mon	cigarettes_tues	cigarettes_wed	cigarettes_thurs	cigarettes_fri	cigarettes_sat	cigarettes_sun	cigarettes_total	alcohol_mon	alcohol_tues	alcohol_wed	alcohol_thurs	alcohol_fri	alcohol_sat	alcohol_sun	alcohol_total	synthetics_mon	synthetics_tues	synthetics_wed	synthetics_thurs	synthetics_fri	synthetics_sat	synthetics_sun	synthetics_total	other_substance	other_mon
CAM4001FK	nursereviewday1_arm_1	cumberland	1	2016-08-18	16:00	17:00	2
CAM4001FK	doctorreviewday8_arm_1	cumberland	1	2016-08-24	16:00	16:40	2	32	8	0	4	32	32	32	140	0	1	0	0.5	0	0	0	1.5	7	7	7	7	7	16	16	67	0	0	0	0	0	0	0	0	0	0	0	0	0	0	0	0
CAM4001FK	nursereviewday15_arm_1	cumberland	1	2016-08-31	16:10	17:15	2	8	0	8	8	8	8	8	48	0	1	0	0	0	0	0	1	8	13	0	8	8	8	8	53																	Panadeine Forte	0
CAM4001FK	nursereviewday22_arm_1	cumberland	1	2016-09-07	14:00	15:00	2	8	8	10	10	8	10	10		0	0	0	16 cones	16 cones	16 cones	0		10	10	10	10	10	10	10	70
CAM4001FK	doctorsreviewday29_arm_1	cumberland	1	2016-09-14	14:45	15:45	2	32	32	32	32	32	32	32	224	0	2	0.5	0	0	0	3.5	6	10	8	10	10	8	8	10	64	0	0	0	0	0	0	0	0	0	0	0	0	0	0	0	0	0	0
CAM4001FK	nursereviewday36_arm_1	cumberland	1	2016-09-21	16:00	16:35	2	32	32	32	32	32	32	32	224
CAM4001FK	nursereviewday43_arm_1	cumberland	1	2016-09-28	16:00	16:30	2	32	32	32	32	32	32	32	224	0	0	0	0	3	3	3	9	6	6	6	6	6	6	6	42	0	0	0	0	0	0	0	0	0	0	0	0	0	0	0	0	0	0
CAM4001FK	nursereviewday50_arm_1	cumberland	1	2016-10-05	13:00	13:30	2	16	16	16	40	40	40	32	200	0.5	0.25	0	0	0	0	0	0.75	10	8	8	8	8	8	8	58	4	0	0	0	0	0	4	8	0	0	0	0	0	0	0	0	0	0
CAM4001FK	doctorsreviewday57_arm_1	cumberland	1	2016-10-12	14:30	15:30	2	32	32	32	32	32	32	32	224	0	0	0	0.167	0	0.5	1	1.667	8	8	4	6	6	8	8	48	0	0	0	0	0	0	0	0	0	0	0	0	0	0	0	0	0	0
CAM4001FK	nursereviewday64_arm_1	cumberland	1	2016-10-19	13:30	14:00	2	32	32	32	32	32	32	32	224	0	0	0	0	0	0.415	0.415	0.83	8	8	8	8	8	8	8	56	0	0	0	0	3	0	0	3	0	0	0	0	0	0	0.415	0.415	0	0
CAM4001FK	nursereviewday71_arm_1	cumberland	1	2016-10-26	14:40	15:40	2	32	32	32	32	32	32	32	224	0	0	0	0	0	0.125	0	0.125	10	10	10	10	10	10	10	70	0	0	0	0	0	0	0	0	2	2	0	0	0	0	2	6	0	0
CAM4001FK	nursereviewday78_arm_1	cumberland	1	2016-11-02	16:00	16:30	2	32	32	32	32	32	32	32	224	0	0.25	0	0	0	0	0.25	0.5	10	10	10	10	10	10	10	70	3	0	0	0	1	0	6	10	0	0	0	0	0	0	0	0	0	0
CAM4001FK	doctorreviewday85_arm_1	cumberland	1	2016-11-09	14:00	14:50	2	12	16	16	12	12	16	16	100	0	0	0	0	0	0.7	0.7	1.4	6	10	8	10	10	10	10	64	0	0	0	0	0	2	3	5	0	0	0	0	0	0	0	0	0	0
CAM4002JK	nursereviewday1_arm_1	cumberland	1	2016-08-25	11:10	12:15	2
CAM4002JK	doctorreviewday8_arm_1	cumberland	1	2016-08-31	14:00	15:17	2	16	16	4	4	18	16	16	90	0	0	0	0.5	0	0	0	0.5	3	3	3	3	3	3	3	21
CAM4002JK	nursereviewday15_arm_1	cumberland	1	2016-09-07	13:30	13:50	2	6	6	6	6	6	6	6	42																						2
CAM4002JK	nursereviewday22_arm_1	cumberland	1	2016-09-14	13:20	13:45	2	24	24	24	24	24	24	24	168	0	0	0	0	0	0	0	0	10	10	10	10	10	10	10	70	0	0	0	0	0	0	0	0	0	0	0	0	0	0	0	0	0	0
CAM4002JK	doctorsreviewday29_arm_1	cumberland	1	2016-09-21	15:10	15:45	2	24	24	12	24	24	24	24	156	0	0	0	0	0	0	0	0	2	2	1	1	2	3	1	12	0	0	0	0	0	3	0	3
CAM4002JK	nursereviewday36_arm_1	cumberland	1	2016-09-28	15:00	15:30	2	12	12	12	12	16	12	12	88	0	0	0	0	0	0	0	0	0	0	0	0	0	0	0	0	0	0	0	0	0	4	0	4
CAM4002JK	nursereviewday50_arm_1	cumberland	0				2
CAM4002JK	doctorsreviewday57_arm_1	cumberland					0
CAM4003AP	nursereviewday1_arm_1	cumberland	1	2016-08-31	12:30	13:00	2
CAM4003AP	doctorreviewday8_arm_1	cumberland	1	2016-09-07	12:30	13:11	2	32	0	0	24	24	24	24	128	0	0.4	0	0	0.4	0.4	0	1.2000000000000001	7	0	1	7	3	0	8	26
CAM4003AP	nursereviewday15_arm_1	cumberland	1	2016-09-14	11:00	11:30	2	32	32	32	32	32	32	32	224	0	0.332	0	0	0	0	0	0.332	8	8	8	8	8	8	8	56	0	0	0	0	0	0	0	0	0	0	0	0	0	0	0	0	0	0
CAM4003AP	nursereviewday22_arm_1	cumberland	1	2016-09-21	12:10	12:40	2	32	32	32	32	32	32	32	224
CAM4003AP	doctorsreviewday29_arm_1	cumberland	1	2016-09-28	14:00	14:30	2
CAM4004DO	nursereviewday1_arm_1	cumberland	1	2016-09-06	11:45	12:30	2
CAM4004DO	doctorreviewday8_arm_1	cumberland	1	2016-09-13	10:45	12:30	2	32	32	24	32	32	32	32	216	0.83	0	0.415	0.415	1.66	2.49	2.49	8.3	20	20	20	20	20	20	20	140	0	0	10	0	0	0	0	10	0	0	0	0	0	0	0	0
CAM4004DO	nursereviewday15_arm_1	cumberland	1	2016-09-19	09:30	10:05	2	32	32	32	32	32	8	32	200	3	3	1	3	3	1	3	17	15	15	15	15	15	15	15	105	0	0	0	0	0	0	0	0	0	0	0	0	0	0	0	0	0	0
CAM4004DO	nursereviewday22_arm_1	cumberland	1	2016-09-26	09:15	09:30	2	32	32	32	32	32	32	32	224	3	3	3	3	3	3	3	21	10	10	10	10	10	10	10	70	0	0	0	0	0	0	0	0
CAM4004DO	doctorsreviewday29_arm_1	cumberland	1	2016-10-04	13:00	13:30	2	32	32	24	32	16	32	32	200	3	3	3	3	3	3	3	21	5	4	15	20	15	20	15	94
CAM4004DO	nursereviewday36_arm_1	cumberland	1	2016-10-10	11:00	11:40	2	24	24	24	24	24	32	32	184	3	3	3	3	3	3	3	21	20	20	20	20	20	10	10	120
CAM4004DO	nursereviewday43_arm_1	cumberland	1	2016-10-25	11:50	12:20	2	32	32	32	32	32	32	32	224	3	3	1	3	3	3	3	19	15	15	15	15	15	15	15	105	0	0	0	0	1	0	0	1	0	0	0	0	0	0	0	0	0	0
CAM4004DO	nursereviewday50_arm_1	cumberland	1	2016-10-25	13:10	13:30	2	32	32	32	32	32	8	8	176	3	3	3	3	3	3.5	3.5	22	15	15	15	15	15	15	15	105	0	1	2	0	0	1	0	4	0	0	0	0	0	0	0	0	0	0
CAM4004DO	doctorsreviewday57_arm_1	cumberland	1	2016-10-31	14:30	15:20	2	32	32	32	32	32	32	32	224	3	3	3	3	2	3	3	20	15	15	15	15	15	15	10	100	0	0	0	0	0	0	0	0	0	0	0	0	0	0	0	0	0	0
CAM4004DO	nursereviewday64_arm_1	cumberland	1	2016-11-07	10:05	10:35	2	24	24	24	24	24	24	24	168	2.5	2.5	2.5	2.5	3	2.5	4.5	20	20	20	20	20	20	20	15	135	0	0	0	0	0	0	0	0	0	0	0	0	0	0	0	0	0	0
CAM4004DO	nursereviewday71_arm_1	cumberland	1	2016-11-14	09:40	10:00	2	16	16	16	16	16	32	32	144	2.5	2.5	2.5	2.5	2.5	3	3	18.5	10	10	10	10	10	10	10	70	0	0	0	0	0	0	0	0	0	0	0	0	0	0	0	0	0	0
CAM4004DO	nursereviewday78_arm_1	cumberland	1	2016-11-21	09:40	10:05	2	32	32	32	32	24	8	0	160	2.5	2.5	2.5	2.5	2.5	2.5	2.5	17.5	10	10	10	10	10	10	10	70	0	0	0	0	0	0	0	0	0	0	0	0	0	0	0	0	0	0
CAM4004DO	doctorreviewday85_arm_1	cumberland	1	2016-11-28	15:40	16:30	2	24	24	24	16	16	24	24	152	2.5	2.5	2.5	2.5	2.5	2.5	3	18	15	15	15	15	20	15	15	110	0	0	0	0	0	0	0	0	0	0	0	0	0	0	0	0	0	0
CAM4005JJ	nursereviewday1_arm_1	cumberland	1	2016-09-19	16:00	16:30	2
CAM4005JJ	doctorreviewday8_arm_1	cumberland	1	2016-09-26	15:15	16:00	2	8	24	24	24	20	24	24	148	0	0	0	0.25	0	0.25	0.083	0.583	2	1	1	3	2	2	2	13	0	0	0	0	0	0	0	0	0	0	0	0	0	0	0	0	0	30
CAM4005JJ	nursereviewday15_arm_1	cumberland	1	2016-10-04	15:00	16:00	2	32	32	32	32	32	32	32	224
CAM4006AZ	nursereviewday1_arm_1	cumberland	1	2016-10-04	15:00	15:40	2
CAM4006AZ	doctorreviewday8_arm_1	cumberland	1	2016-10-10	13:00	14:00	2	0	16	16	16	16	28	28	120	5	0.42	0.5	0.33	0.249	0.166	3	9.665									0	0	4	0	0	0	2	6
CAM4006AZ	nursereviewday15_arm_1	cumberland	1	2016-10-17	10:00	10:40	2	24	24	24	24	24	24	24	168	0.332	0.332	0.332	0.332	0.332	0.332	0.332	2.3240000000000003	0	0	0	0	0	0	0	0	0	0	0	0	0	0	10	10	0	0	0	0	0	0	0	0	0	0
CAM4006AZ	nursereviewday22_arm_1	cumberland	1	2016-10-24	09:30	10:00	2	32	24	32	24	32	24	32	200	0.5	0.5	0	0.5	0.5	0	0	2	0	0	0	0	0	0	0	0	0	0	0	0	0	0	0	0	0	0	0	0	0	0	0	0
CAM4006AZ	doctorsreviewday29_arm_1	cumberland	1	2016-10-31	14:00	14:40	2	4	12	28	41	42	32	37	196	0	0.083	0.25	0.332	0.332	0.166	0.332	1.495	4	4	4	4	4	4	4	28	0	0	0	0	2	0	0	2	0	0	0	0	0	0	0	0	0	0
CAM4006AZ	nursereviewday36_arm_1	cumberland	1	2016-11-07	09:30	10:00	2	28	37	28	26	30	24	32	205	5	5	5	5	5	5	5	35	0	0	0	0	0	0	0	0	0	0	2	0	0	0	0	2	0	0	0	0	0	0	0	0	0	0
CAM4006AZ	nursereviewday43_arm_1	cumberland	1	2016-11-14	09:30	10:08	2	32	32	28	32	28	28	32	212	0.166	0	0.664	0.415	0.249	0.249	0.166	1.9090000000000002	0	0	0	0	0	0	0	0	0	0	0	0	0	0	2	2	0	0	0	0	0	0	0	0	0	0
CAM4006AZ	nursereviewday50_arm_1	cumberland	1	2016-11-21	09:30	10:03	2	32	32	36	32	7	32	28	199	0	0	0	0.083	0.416	0.416	0.5	1.415	0	0	0	0	0	0	0	0	0	0	0	0	0	0	0	0	0	0	0	0	0	0	0	0	0	0
CAM4006AZ	doctorsreviewday57_arm_1	cumberland	1	2016-11-28	16:00	16:45	2	12	32	20	24	24	24	22	158	0.498	0	0	2	1	1	2	6.498	0	0	0	0	0	0	0	0	0	0	3	0	1	0	0	4	0	0	0	0	0	0	0	0	0	0
CAM4006AZ	nursereviewday64_arm_1	cumberland	1	2016-12-05	09:30	10:00	2	32	32	32	32	32	32	32	224	2	2	2	2	2	2	2	14	0	0	0	0	0	0	0	0	0	0	0	0	0	0	0	0	0	0	0	0	0	0	0	0	0	0
CAM4006AZ	nursereviewday71_arm_1	cumberland	1	2016-12-12	09:40	10:15	2	32	32	32	32	32	32	32	224	0.581	0.581	0.581	0.581	0.581	0.581	0.581	4.067	1	1	1	1	1	1	1	7	0	0	0	0	0	0	4	4	0	0	0	0	0	0	0	0	0	0
CAM4006AZ	doctorreviewday85_arm_1	cumberland	1	2016-12-19	10:30	11:05	2	32	32	32	8	32	32	6	174	1.5	1.5	1.5	1.5	1.5	1.5	1.5	10.5	1	1	1	1	1	1	1	7	0	0	2	3	2	0	0	7	0	0	0	0	0	0	0	0	Diazpam	1
CAM4007DS	nursereviewday1_arm_1	cumberland	1	2016-10-10	15:20	15:50	2
CAM4008AH	nursereviewday1_arm_1	cumberland	1	2016-10-17	12:10	12:30	2
CAM4008AH	doctorreviewday8_arm_1	cumberland	1	2016-10-24	13:30	14:00	2	0	5	7	7	4	6	32	61	0	0	0	0	0	0	0	0	10	10	10	10	10	10	10	70	0	0	0	0	0	0	0	0	0	0	0	0	0	0	0	0	0	0
CAM4008AH	nursereviewday15_arm_1	cumberland	1	2016-10-31	15:45	16:15	2	24	24	24	24	24	24	24	168	0	0	0	0	0	0	0	0	10	10	10	10	10	10	10	70	0	0	0	0	0	0	0	0	0	0	0	0	0	0	0	0	0	0
CAM4008AH	nursereviewday22_arm_1	cumberland	1	2016-11-07	13:00	13:22	2	8	8	8	8	8	8	8	56									10	10	10	10	10	10	10	70
CAM4008AH	doctorsreviewday29_arm_1	cumberland	1	2016-11-14	11:00	11:52	2	9	8	0	4	4	0	0	25	0	0	0	0	0	0	0	0	10	10	10	10	10	10	10	70	0	0	0	0	0	0	0	0	0	0	0	0	0	0	0	0	0	0
CAM4008AH	nursereviewday36_arm_1	cumberland	1	2016-11-21	12:30	13:00	2	24	24	24	24	24	24	24	168	0	0	0	0	0	0	0	0	10	10	10	10	10	10	10	70	0	0	0	0	0	0	0	0	0	0	0	0	0	0	0	0	0	0
CAM4008AH	nursereviewday43_arm_1	cumberland	1	2016-11-30	13:00	13:30	2	16	16	16	16	16	16	16	112	0	0	0	0	0	0	0	0	10	10	10	10	10	10	10	70	0	0	0	0	0	0	0	0	0	0	0	0	0	0	0	0	0	0
CAM4008AH	nursereviewday50_arm_1	cumberland	1	2016-12-07	13:20	13:45	2	24	0	24	0	0	24	0	72	0	0	0	0	0	0	0	0	0	0	0	0	0	0	0	0	0	0	0	0	0	0	0	0	0	0	0	0	0	0	0	0	0	0
CAM4008AH	doctorsreviewday57_arm_1	cumberland	1	2016-12-21	11:45	12:50	2	6	0	0	7	8	6	6	33	0	0	0	0	0	0	0	0	10	10	10	10	10	10	10	70	0	0	0	0	0	5	0	5	0	0	0	0	0	0	0	0	0	0
CAM4008AH	nursereviewday64_arm_1	cumberland					0
CAM4008AH	nursereviewday71_arm_1	cumberland					0
CAM4008AH	nursereviewday78_arm_1	cumberland					0
CAM4008AH	doctorreviewday85_arm_1	cumberland	1	2017-01-18	16:25	16:45	2	0	0	0	0	0	0	0	0	0	0	0	0	0	0	0	0	10	10	10	10	10	10	10	70	0	0	0	0	0	1	0	1	0	0	0	0	0	0	0	0	0	0
CAM4009LS	nursereviewday1_arm_1	cumberland	1	2016-10-31	12:06	12:46	2
CAM4009LS	doctorreviewday8_arm_1	cumberland	1	2016-11-08	11:30	12:20	2	24	32	0	0	0	0	0	56	1	0	1.5	1.5	1	1	1	7	1	0		1	1	1	1		0	0	0	0	0	0	0	0	0	0	0	0	0	0	0	0	0	0
CAM4009LS	nursereviewday15_arm_1	cumberland	1	2016-11-14	11:00	11:30	2	32	32	32	32	32	32	32	224	1	1	1	1	1	1	1	7	1	1	1	1	1	1	1	7	0	0	0	0	0	0	0	0	0	0	0	0	0	0	0	0	0	0
CAM4009LS	nursereviewday22_arm_1	cumberland	1	2016-11-24	10:00	10:30	2	32	32	32	32	32	32	32	224	1	1	1	1	1	1	1	7	1	1	1	1	1	1	1	7	1	0	0	0	0	0	0	1	0	0	0	0	0	0	0	0	0	0
CAM4009LS	doctorsreviewday29_arm_1	cumberland	1	2016-11-30	11:00	12:24	2	32	32	32	32	32	32	32	224	1	1	1	1	1	1	1	7	1	1	1	1	1	1	1	7	0	0	0	0	0	0	0	0	0	0	0	0	0	0	0	0	0	0
CAM4009LS	nursereviewday36_arm_1	cumberland	1	2016-12-06	10:00	10:30	2	24	24	24	24	24	24	24	168	1	1	1	1	1	1	1	7	1	1	1	1	1	1	1	7	0	0	0	0	0	0	0	0	0	0	0	0	0	0	0	0	0	0
CAM4009LS	nursereviewday43_arm_1	cumberland	1	2016-12-13	10:15	11:00	2	24	24	24	24	24	24	24	168	1	1	1	1	1	1	1	7	1	1	1	1	1	1	1	7	0	0	0	0	0	0	0	0	0	0	0	0	0	0	0	0	0	0
CAM4009LS	nursereviewday50_arm_1	cumberland	1	2016-12-20	11:20	11:35	2	8	8	8	8	8	16	16	72	1	1	1	1	1	1	1	7	1	1	1	1	1	1	1	7	0	0	0	0	0	0	0	0	0	0	0	0	0	0	0	0	0	0
CAM4009LS	doctorsreviewday57_arm_1	cumberland					0
CAM4009LS	nursereviewday64_arm_1	cumberland					0
CAM4009LS	nursereviewday71_arm_1	cumberland	1	2017-01-16	10:30	11:00	2	0	0	0	0	0	0	0	0	2	2	2	2	2	2	2	14	0	0	0	0	0	0	0	0	0	0	0	0	0	0	0	0	0	0	0	0	0	0	0	0	0	0
CAM4010LF	nursereviewday1_arm_1	cumberland	1	2016-11-16	11:25	11:55	2
CAM4010LF	doctorreviewday8_arm_1	cumberland	1	2016-11-23	14:00	14:45	2	12	12	12	16	14	2	8	76	3.32	3.32	0	1.66	1.66	4.15	2.49	16.6	2	2	2	2	2	4	4	18	1	0	0	0	2	4	0	7	0	0	0	0	0	0	0	0	0	0
CAM4010LF	nursereviewday15_arm_1	cumberland	1	2016-11-30	14:00	14:15	2	32	0	32	32	32	32	32	192	1	1	1	1	1	1	1	7	2	2	2	2	2	2	2	14	0	0	0	0	0	0	2	2	0	0	0	0	0	0	0	0	0	0
CAM4010LF	nursereviewday22_arm_1	cumberland	1	2016-12-07	09:30	10:00	2	32	32	32	32	32	32	32	224	0	0	0	1	1	1	1	4	0	0	0	3	3	3	1	10	3	3	0	0	3	3	3	15	0	0	0	0	0	0	0	0	0	0
CAM4010LF	doctorsreviewday29_arm_1	cumberland	1	2016-12-14	16:00	16:50	2	20	16	28	24	20	36	12	156	0	0	0	0	0	0	0	0	0	0	0	0	0	0	0	0	0	0	0	0	5	2	0	7	0	0	0	0	0	0	0	0	0	0
CAM4010LF	nursereviewday36_arm_1	cumberland					0
CAM4010LF	nursereviewday43_arm_1	cumberland					0
CAM4010LF	nursereviewday50_arm_1	cumberland					0
CAM4010LF	doctorsreviewday57_arm_1	cumberland	1	2017-01-10	15:51	16:04	2	8	0	0	16	16	0	0	40	0	0	0	0	0	0	0	0	0	0	0	0	0	0	0	0	2	0	0	0	0	0	0	2	0	0	0	0	0	0	0	0	0	0
CAM4010LF	nursereviewday64_arm_1	cumberland	1	2017-01-16	15:20	15:40	2	8	0	0	0	0	0	8	16
CAM4010LF	nursereviewday71_arm_1	cumberland	1	2017-01-23	15:20	15:40	2	8	0	8	16	8	8	0	48
CAM4010LF	nursereviewday78_arm_1	cumberland	1	2017-01-30	17:14	15:30	2	0	0	0	0	0	8	8	16
CAM4010LF	doctorreviewday85_arm_1	cumberland	1	2017-02-06	16:05	16:20	2	16	0	0	0	8	0	0	24																						2
CAM4011JC	nursereviewday1_arm_1	cumberland	1	2016-11-16	13:02	13:35	2
CAM4011JC	doctorreviewday8_arm_1	cumberland	1	2016-11-23	16:00	16:30	2	32	32	32	16	16	24	32	184	1.25	0	0	1.25	1.25	0.25	0.25	4.25	20	20	20	20	20	20	20	140	0	0	0	0	0	0	2	2	0	0	0	0	0	0	0	0	0	0
CAM4011JC	nursereviewday15_arm_1	cumberland	1	2016-11-30	14:05	14:30	2	32	32	32	32	32	32	32	224	2	0	1	1	1	2	2	9	20	20	20	20	20	20	20	140	0	0	0	0	0	1	1	2	0	0	0	0	0	0	0	0	Cocaine	0
CAM4011JC	nursereviewday22_arm_1	cumberland	1	2016-12-07	14:05	14:45	2	32	32	32	32	32	32	32	224	1	0.5	0	0.3	1	2	2	6.8	15	15	15	15	15	15	15	105	0	0	0	0	2	0	0	2	0	0	0	0	0	0	0	0	Cocaine	0
CAM4011JC	doctorsreviewday29_arm_1	cumberland	1	2016-12-16	11:20	12:20	2	0	32	32	32	16	32	32	176	0.5	0.25	0.125	0.25	0	0.25	0.5		26	26	26	26	26	26	26	182	0	0	0	0	0	0	0	0	0	0	0	0	0	0	0	0	0	0
CAM4011JC	nursereviewday36_arm_1	cumberland	1	2016-12-22	09:00	09:20	2	32	32	32	32	32	32	32	224	1.5	0.2	0.4	0.4	1	0.4	0.4	4.3	20	20	20	20	20	20	20	140	0.5	0	0	0	0	0	0	0.5	0	0	0	0	0	0	0	0	0	0
CAM4011JC	nursereviewday43_arm_1	cumberland					0
CAM4011JC	nursereviewday50_arm_1	cumberland					0
CAM4011JC	doctorsreviewday57_arm_1	cumberland	1	2017-01-11	14:30	15:00	2	32	32	32	32	32	32	32	224	0.5 g	0	0	0	0	0	0		25	25	25	25	25	25	25	175	0	8	0	0	0	0	0	8	0	0	0	0	0	0	0	0	0	0
CAM4011JC	nursereviewday64_arm_1	cumberland	1	2017-01-18	12:50	13:20	2	32	32	32	32	32	32	32	224	5	5	5	5	5	5	5	35
CAM4012GH	nursereviewday1_arm_1	cumberland	1	2016-11-28	16:00	16:30	2
CAM4012GH	doctorreviewday8_arm_1	cumberland	1	2016-12-09	14:30	15:10	2	8	8	8	0	0	8	8	40	3.5	3.5	1.1	1.1	1.1	3.5	3.5	17.299999999999997	10	5	5	10	10	5	10	55	0	0	3	5	0	0	0	8	0	0	0	0	0	0	0	0	0	0
CAM4012GH	nursereviewday15_arm_1	cumberland	1	2016-12-14	13:30	14:00	2	24	24	24	24	24	24	24	168	0.5	0.5	0.5	0.5	0.5	0.5	0.5	3.5	4	4	4	4	4	4	4	28	0	0	0	0	0	7	0	7	0	0	0	0	0	0	0	0	0	0
CAM4012GH	nursereviewday22_arm_1	cumberland					0
CAM4012GH	doctorsreviewday29_arm_1	cumberland	1	2016-12-20	15:10	15:20	2	24	12	18	24	24	18	24	144	0.5	0.5	0.5	0.5	0.5	0.5	0.5	3.5	5	5	5	5	5	5	5	35	4	0	0	0	0	0	0	4	0	0	0	0	0	0	0	0	0	0
CAM4012GH	nursereviewday36_arm_1	cumberland					0
CAM4013DL	nursereviewday1_arm_1	cumberland	1	2016-12-07	16:00	16:30	2
CAM4013DL	doctorreviewday8_arm_1	cumberland	1	2016-12-14	11:00	11:40	2	24	24	8	8	8	8	16	96	0	.15	0	0	.15	.3	.3	0.8999999999999999	4	4	4	4	4	4	4	28	0	0	0	0	0	0	0	0	0	0	0	0	0	0	0	0	0	0
CAM4013DL	nursereviewday15_arm_1	cumberland	1	2016-12-21	11:10	11:30	2	16	16	16	16	16	16	16	112	0.125	0.125	0	0	0.125	0.125	0.125	0.625	4	4	4	4	4	4	4	28	0	5	0	0	0	0	0	5	0	0	0	0	0	0	0	0	0	0
CAM4013DL	nursereviewday22_arm_1	cumberland					0
CAM4014AW	nursereviewday1_arm_1	cumberland	1	2016-11-28	14:30	14:50	2
CAM4014AW	doctorreviewday8_arm_1	cumberland	1	2016-12-06	15:00	15:50	2	0	0	0	32	32	0	0	64	3	0	3	3	3	3	3	18	5	5	5	5	5	5	5	35	0	0	0	4	0	4	0	8	0	0	0	0	0	0	0	0	0	0
CAM4015KR	nursereviewday1_arm_1	cumberland	1	2016-12-15	11:55	12:10	2
CAM4016JB	nursereviewday1_arm_1	cumberland	1	2016-12-14	12:30	12:45	2
CAM4016JB	doctorreviewday8_arm_1	cumberland	1	2016-12-22	12:20	12:50	2	24	0	0	0	24	24	24	96	1	1	1	1	1	1	1	7	0	0	0	0	0	0	0	0	0	0	0	0	0	0	0	0	0	0	0	0	0	0	0	0	0	0
CAM4016JB	nursereviewday15_arm_1	cumberland					0
CAM4016JB	nursereviewday22_arm_1	cumberland					0
CAM4016JB	doctorsreviewday29_arm_1	cumberland	1	2017-01-19	15:10	15:40	2	32	32	32	20	32	32	32	212	0.5	0.5	0.5	0.5	0.5	0.5	0.5	3.5	5	5	5	5	5	5	5	35	0	0	0	0	0	0	0	0	0	0	0	0	0	0	0	0	0	0
CAM4016JB	nursereviewday36_arm_1	cumberland					2	32	32	32	32	32	32	32	224	0.5	0.5	0.5	0.5	0.5	0.5	0.5	3.5	1	1	1	1	1	1	1	7
CAM4016JB	nursereviewday50_arm_1	cumberland	1	2017-02-11	13:00	13:15	2	32	32	32	32	32	32	32	224	0.5	0.5	0.5	0.5	0.5	0.5	0.5	3.5	1	1	1	1	1	1	1	7	0	0	0	0	0	0	0	0	0	0	0	0	0	0	0	0	0	0
CAM4017DV	nursereviewday1_arm_1	cumberland	1	2016-12-14	14:00	14:30	2
CAM4018AM	nursereviewday1_arm_1	cumberland	1	2017-01-09	11:30	12:00	2
CAM4018AM	doctorreviewday8_arm_1	cumberland	1	2017-01-16	09:50	10:05	2	16	24	32	3	232	32	32	371	0.5	0.5	0.5	0.5	0.5	0.5	0.5	3.5	0.5	0.5	0.5	0.5	0.5	0.5	0.5	3.5	0	0	0	0	0	0	0	0	0	0	0	0	0	0	0	0	0	0
CAM4018AM	nursereviewday15_arm_1	cumberland	1	2017-01-23	09:40	10:00	2	32	32	20	0	0	0	16	100	1	1	1	0	0	0	1	4
CAM4018AM	nursereviewday22_arm_1	cumberland	1	2017-01-31	09:35	09:50	2	32	32	32	32	0	0	0	128	0	0	3	4	0	0	0	7	0	0	0	0	0	0	0	0	0	0	0	0	0	0	0	0	0	0	0	0	0	0	0	0	0	0
CAM4018AM	doctorsreviewday29_arm_1	cumberland	1	2017-02-06	12:30	12:45	2	32	32	0	16	16	32	16	144	4								1	0	1	0	1	0	1	4
CAM4018AM	nursereviewday36_arm_1	cumberland	1	2017-02-13	09:45	10:00	2	32	32	12	12	0	0	4	92
CAM4018AM	nursereviewday43_arm_1	cumberland	1	2017-02-20	09:00	09:20	2	12
CAM4018AM	nursereviewday50_arm_1	cumberland	1	2017-02-27	10:00	10:20	2	32	16	16	16	16	16	1	113	2	2	2	2	2	2	2	14	0	0	0	0	0	0	0	0	0	0	0	0	0	0	0	0	0	0	0	0	0	0	0	0	0	0
CAM4018AM	doctorsreviewday57_arm_1	cumberland	1	2017-03-06	09:45	10:15	2	32	32	32	32	32	32	32	224	0.4	0.4	0.4	0.4	0.4	0.4	0.4	2.8	0.14	0.14	0.14	0.14	0.14	0.14	0.14	0.9800000000000001	0	0	0	0	0	0	0	0	0	0	0	0	0	0	0	0	0	0
CAM4018AM	nursereviewday64_arm_1	cumberland	1	2017-03-13	09:10	09:20	2	32	32	32	32	20	20	20	188	0.285	0.285	0.285	0.285	0.285	0.285	0.285	1.9949999999999996	0	0	0	0	0	0	0	0	0	0	0	0	0	0	0	0	0	0	0	0	0	0	0	0	0	0
CAM4018AM	nursereviewday71_arm_1	cumberland	1	2017-03-20	10:00	10:30	2	32	32	32	32	32	32	32	224	0.285	0.285	0.285	0.285	0.285	0.285	0.285	1.9949999999999996	0	0	0	0	0	0	0	0	0	0	0	0	0	0	0	0	0	0	0	0	0	0	0	0	0	0
CAM4018AM	nursereviewday78_arm_1	cumberland	1	2017-03-27	09:30	10:00	2	32	32	32	32	32	32	32	224	0.285	0.285	0.285	0.285	0.285	0.285	0.285	1.9949999999999996	0.142	0.142	0.142	0.142	0.142	0.142	0.142	0.994	0	0	0	0	0	0	0	0	0	0	0	0	0	0	0	0	0	0
CAM4018AM	doctorreviewday85_arm_1	cumberland	1	2017-04-03	10:00	10:30	2	32	32	32	32	32	32	32	224	0.285	0.285	0.285	0.285	0.285	0.285	0.285	1.9949999999999996	0	0	0	0	0	0	0	0	0	0	0	0	0	0	0	0	0	0	0	0	0	0	0	0	0	0
CAM4019RF	nursereviewday1_arm_1	cumberland	1	2016-12-14	12:45	13:07	2
CAM4019RF	doctorreviewday8_arm_1	cumberland	1	2016-12-21	14:30	15:00	2	0	0	8	8	8	8	0	32	0.166	0.166	0.166	0.166	0.166	0.166	0.166	1.1620000000000001	5	5	5	5	5	5	5	35	0	0	0	0	0	0	0	0	0	0	0	0	0	0	0	0	0	0
CAM4019RF	nursereviewday15_arm_1	cumberland					0
CAM4019RF	nursereviewday22_arm_1	cumberland					0
CAM4020MH	nursereviewday1_arm_1	cumberland	1	2017-01-23	15:50	16:10	2
CAM4020MH	doctorreviewday8_arm_1	cumberland	1	2017-02-03	15:05	15:35	2	32	32	32	32	32	32	32	224	0	0	0	0.	0	0	0	0	10	10	20	10	10	10	10	80	0	0	3	0	0	0	0	3
CAM4020MH	nursereviewday15_arm_1	cumberland	1	2017-02-08	14:00	14:15	2	32	32	32	32	32	32	32	224	0	0	0	0	0	0	0	0	150	15	15	15	15	15	15	240	2	0	0	0	0	0	0	2	0
CAM4020MH	nursereviewday22_arm_1	cumberland	1	2017-02-13	16:45	17:00	2	32	32	32	32	32	32	32	224	0	0	0	0	0	0	0	0	16	16	16	16	16	16	16	112	0	0	0	0	0	0	0	0	0	0	0	0	0	0	0	0	0	0
CAM4020MH	doctorsreviewday29_arm_1	cumberland	1	2017-02-20	16:10	16:25	2	32	32	32	32	32	32	32	224	0	0	0	0	2	0	0	2	20	20	20	20	20	20	20	140	0	0	0	0	3	0	0	3	0	0	0	0	0	0	0	0	0	0
CAM4020MH	nursereviewday36_arm_1	cumberland	1	2017-02-27	13:00	13:30	2	32	32	32	32	32	32	32	224	0	0	0	0	0	0	0	0	0	0	0	0	0	0	0	0	0	0	0	0	0	0	0	0	0	0	0	0	0	0	0	0	0	0
CAM4020MH	nursereviewday43_arm_1	cumberland	1	2017-03-06	13:30	13:45	2	32	32	32	32	32	32	32	224	0	0	0	0	0	0	0	0	15	15	15	15	15	15	15	105	0	0	0	0	0	0	0	0	0	0	0	0	0	0	0	0	0	0
CAM4020MH	nursereviewday50_arm_1	cumberland	1	2017-03-13	13:30	14:00	2	32	32	32	32	32	32	32	224	0	0	0	0	0	0	0	0	15	15	15	15	15	15	15	105	0	0	0	0	0	0	0	0	0	0	0	0	0	0	0	0	0	0
CAM4020MH	doctorsreviewday57_arm_1	cumberland	1	2017-03-20	15:13	16:00	2	32	32	32	32	32	32	32	224	0	0	0	0	0	0	0	0	2	10	10	10	10	10	10	62	0	0	0	0	0	0	0	0	0	0	0	0	0	0	0	0	0	0
CAM4020MH	nursereviewday64_arm_1	cumberland	1	2017-03-27	14:48	15:30	2	32	32	32	32	32	32	32	224	0	0	0	0	0	0	0	0	0	0	0	0	0	0	0	0	0	0	0	0	0	0	0	0	0	0	0	0	0	0	0	0	0	0
CAM4020MH	nursereviewday71_arm_1	cumberland	1	2017-04-03	13:50	14:15	2	32	32	32	32	32	32	32	224	0	0	0	0	0	0	0	0	15	15	15	15	15	15	15	105	0	0	0	0	0	0	0	0	0	0	0	0	0	0	0	0	0	0
CAM4020MH	nursereviewday78_arm_1	cumberland	1	2017-04-10	13:52	14:15	2	32	32	32	32	0	5	5	138	0	0	0	0.333	0	0	0	0.333	0	0	0	0	0	0	0	0	0	0	0	0	0	0	0	0	0	0	0	0	0	0	0	0	0	0
CAM4020MH	doctorreviewday85_arm_1	cumberland	1	2017-04-19	15:00	16:00	2	32	32	32	32	32	32	32	224	0	0	0	0	0	0	0	0	10	10	10	10	10	10	10	70	0	0	0	0	0	0	0	0	0	0	0	0	0	0	0	0	0	0
CAM4021NK	nursereviewday1_arm_1	cumberland	1	2017-04-10	11:00	11:30	2
CAM4021NK	doctorreviewday8_arm_1	cumberland	1	2017-04-18	11:30	12:30	2	8	8	16	16	32	32	16	128	1.5	1.5	1.5	1.5	1	2.5	1.5	11	8	8	8	7	7	8	8	54	0	0	0	0	0	0	0	0	0	0	0	0	0	0	0	0	0	0
CAM4021NK	nursereviewday15_arm_1	cumberland	1	2017-04-24	15:30	16:10	2	18	24	18	12	12	12	12	108	1.5	1.5	1.5	1.5	1.5	1	1	9.5	8	8	8	8	8	8	8	56	0	0	0	0	0	0	0	0	0	0	0	0	0	0	0	0	0	0
CAM4021NK	nursereviewday22_arm_1	cumberland	1	2017-05-01	09:00	09:45	2	32	32	32	40	32	32	32	232	0.238	0.238	0.238	0.238	0.238	0.238	0.238	1.666	10	10	10	10	10	10	10	70	0	0	0	0	0	0	0	0	0	0	0	0	0	0	0	0	0	0
CAM4021NK	doctorsreviewday29_arm_1	cumberland	1	2017-05-08	10:45	11:15	2	32	32	32	32	32	32	32	224	0	0	0	0	0	0.5	0	0.5	5	10	5	8	5	10	5	48	0	0	2	0	0	0	0	2	0	0	0	0	0	0	0	0	0	0
CAM4021NK	nursereviewday36_arm_1	cumberland	1	2017-05-17	09:15	09:25	2	16	16	16	16	16	16	16	112	0	0	0	0	0	0.1667	0	0.1667	10	10	10	10	10	10	10	70	0	0	0	0	0	0	0	0	0	0	0	0	0	0	0	0	0	0
CAM4021NK	nursereviewday43_arm_1	cumberland	1	2017-05-24	11:00	11:50	2	16	16	16	16	16	16	16	112	0	0	0	0	0	1.1667	0	1.1667	10	10	10	10	10	10	10	70	0	0	0	0	0	0	0	0	0	0	0	0	0	0	0	0	0	0
CAM4021NK	nursereviewday50_arm_1	cumberland	1	2017-05-31	09:30	10:15	2	16	16	16	16	16	16	16	112	0.0267	0.0267	0.0267	0.0267	0.0267	0.0267	0.0267	0.1869	10	10	10	10	10	10	10	70	0	0	0	0	0	0	0	0	0	0	0	0	0	0	0	0	0	0
CAM4021NK	doctorsreviewday57_arm_1	cumberland	1	2017-06-07	11:45	12:00	2	0	0	0	0	16	16	16	48	0	0	0	0	0	0	0.17	0.17	10	10	8	8	5	3	3	47	0	0	0	0	0	0	0	0	0	0	0	0	0	0	0	0	0	0
CAM4021NK	nursereviewday64_arm_1	cumberland	1	2017-06-14	11:40	12:00	2	4	0	0	0	0	0	4	8	0	0	0	0	0	0	0	0	0	0	0	0	0	0	0	0	0	0	0	0	0	0	0	0	0	0	0	0	0	0	0	0	0	0
CAM4021NK	nursereviewday71_arm_1	cumberland	1	2017-06-21	10:00	10:24	2	0	0	0	0	0	0	0	0	0	0	0	0	0.1667	0	0	0.1667	10	10	10	10	10	10	10	70	0	0	0	0	0	0	0	0	0	0	0	0	0	0	0	0	0	0
CAM4021NK	nursereviewday78_arm_1	cumberland	1	2017-06-29	08:30	09:00	2	0	0	0	0	0	0	0	0	0	0	0	0	0	1	0	1	10	10	10	10	10	10	10	70	0	0	0	0	0	0	0	0	0	0	0	0	0	0	0	0	0	0
CAM4021NK	doctorreviewday85_arm_1	cumberland	1	2017-07-12	14:35	14:50	2	0	0	0	0	0	0	0	0	0	0	0	0	0	0	0	0	10	10	10	10	10	10	10	70	0	0	0	0	0	0	0	0	0	0	0	0	0	0	0	0	0	0
CAM4022AS	nursereviewday1_arm_1	cumberland	1	2017-02-09	16:30	16:40	2
CAM4022AS	doctorreviewday8_arm_1	cumberland	1	2017-02-16	15:30	16:00	2	5	5	5	6	6	6	6	39	0.3	0.3	0.3	0.3	0.3	0.3	0.3	2.1	0.5	0.5	0.5	0.5	0.5	0.5	0.5	3.5	0	0	0	0	0	0	0	0	0	0	0	0	0	0	0	0	0	0
CAM4022AS	nursereviewday15_arm_1	cumberland	1	2017-02-22	14:00	14:40	2	10	10	10	10	10	10	10	70	20	0	0	0	0	0	0	20	0	0	0	0	0	0	0	0	0	0	0	0	0	0	0	0	0	0	0	0	0	0	0	0	0	0
CAM4022AS	nursereviewday22_arm_1	cumberland	1	2017-03-01	14:35	15:00	2	4	4	4	4	4	4	4	28	0.83	0.83	0.83	0.83	0.83	0.83	0.83	5.81	0	0	0	0	0	0	0	0	0	0	0	0	0	0	0	0	0	0	0	0	0	0	0	0	0	0
CAM4022AS	doctorsreviewday29_arm_1	cumberland	1	2017-03-08	16:20	16:45	2	10	10	10	10	10	10	10	70	0.7	0.7	0.7	0.7	0.7	0.7	0.7	4.9	0	0	0	0	0	0	0	0	0	0	0	0	0	0	0	0	0	0	0	0	0	0	0	0	0	0
CAM4023BS	nursereviewday1_arm_1	cumberland	1	2017-02-16	12:45	12:55	2
CAM4023BS	doctorreviewday8_arm_1	cumberland	1	2017-02-22	14:30	15:00	2	16	16	16	16	16	16	16	112	0.4	0.4	0.4	0.4	0.4	0.4	0.4	2.8	10	10	10	10	10	10	10	70	0	0	0	0	0	0	0	0	0	0	0	0	0	0	0	0	0	0
CAM4023BS	nursereviewday15_arm_1	cumberland	1	2017-03-01	15:00	15:20	2	32	32	32	32	32	32	32	224	0.142	0.142	0.142	0.142	0.142	0.142	0.142	0.994	0	0	0	0	0	0	0	0	0	0	0	0	0	0	0	0	0	0	0	0	0	0	0	0	0	0
CAM4023BS	doctorsreviewday29_arm_1	cumberland	1	2017-03-16	13:57	14:30	2	16	16	4	4	16	16	16	88	1.5	1.5	1.5	0.03	1.5	1.5	1.5	9.030000000000001	9	9	14	4	12	12	12	72	0	0	0	0	2	2	10	14	0	0	0	0	0	0	0	0	0	0
CAM4023BS	nursereviewday43_arm_1	cumberland	1	2017-03-29	14:35	15:36	2	24	24	24	24	24	24	24	168	1.8	1.8	1.	1.8	1.8	1.8	1.8	11.8	2	2	2	2	2	2	2	14	0	0	0	0	0	0	0	0	0	0	0	0	0	0	0	0	0	0
CAM4023BS	nursereviewday50_arm_1	cumberland	1	2017-04-10	14:30	15:00	2	24	24	24	24	24	24	24	168	2	2	2	2	2	2	2	14	10	10	10	10	10	10	10	70	0	0	0	0	0	0	0	0	0	0	0	0	0	0	0	0	0	0
CAM4023BS	doctorreviewday85_arm_1	cumberland					0
CAM4024JJ	nursereviewday1_arm_1	cumberland	1	2017-04-18	14:00	15:00	2
CAM4024JJ	doctorreviewday8_arm_1	cumberland	1	2017-04-24	11:43	11:59	2	0	16	16	16	12	12	12	84	0.5	0.5	0.5	0.5	0.5	0.5	0.5	3.5	0.1428	0.1428	0.1428	0.1428	0.1428	0.1428	0.1428	0.9996000000000001	0	0	0	0	0	0	0	0	0	0	0	0	0	0	0	0	0	0
CAM4024JJ	nursereviewday15_arm_1	cumberland	1	2017-05-04	14:45	15:00	2	24	24	24	24	24	24	24	168	0.5	0.5	0.5	0.5	0.5	0.5	0.5	3.5	0	0	0	0	0	0	0	0	0	0	0	0	0	0	0	0	0	0	0	0	0	0	0	0	0	0
CAM4024JJ	nursereviewday22_arm_1	cumberland	1	2017-05-17	14:00	14:30	2	16	16	16	16	16	16	16	112	0	0	0	0.17	0.17	0.17	0.17	0.68	0	0	0	0	0	0	0	0	0	0	0	0	0	0	0	0	0	0	0	0	0	0	0	0	0	0
CAM4024JJ	doctorsreviewday29_arm_1	cumberland	1	2017-05-15	13:55	14:05	2	24	24	24	24	24	24	24	168	0.3	0.3	0.3	0.3	0.3	0	0	1.5	0	0	0	0	0	0	0	0	0	0	0	0	0	0	0	0	0	0	0	0	0	0	0	0	0	0
CAM4024JJ	nursereviewday36_arm_1	cumberland	1	2017-05-22	13:30	13:50	2	32	32	32	32	24	24	24	200	0.0178	0.0178	0.0178	0.0178	0.0178	0.0178	0.0178	0.12459999999999999	0	0	0	0	0	0	0	0	0	0	0	0	0	0	0	0	0	0	0	0	0	0	0	0	0	0
CAM4024JJ	nursereviewday43_arm_1	cumberland	1	2017-05-31	13:20	13:52	2	32	32	24	32	32	24	32	208	0.0238	0.0238	0.0238	0.0238	0.0238	0.0238	0.0238	0.16660000000000002	0	0	0	0	0	0	0	0	0	0	0	0	0	0	0	0	0	0	0	0	0	0	0	0	0	0
CAM4024JJ	nursereviewday50_arm_1	cumberland	1	2017-05-06	14:30	15:00	2	24	24	24	24	24	24	24	168	0	0	0.04	0	0.04	0	0.04	0.12	0	0	0	0	0	0	0	0	0	0	0	0	0	0	0	0	0	0	0	0	0	0	0	0	0	0
CAM4024JJ	doctorsreviewday57_arm_1	cumberland	1	2017-06-14	14:50	15:10	2	16	16	16	16	16	24	24	128	0.1666	0	0.1666	0	0.1666	0	0.1666	0.6664	0.125	0	0.125	0	0.125	0	0.125	0.5	0	0	0	0	0	0	0	0	0	0	0	0	0	0	0	0	0	0
CAM4024JJ	nursereviewday64_arm_1	cumberland	1	2017-06-21	13:30	14:00	2	16	16	16	16	16	16	16	112	0.166	0.166	0.166	0.166	0.166	0.166	0.166	1.1620000000000001	1	1	1	1	1	1	1	7	0	0	0	0	0	0	0	0	0	0	0	0	0	0	0	0	0	0
CAM4024JJ	nursereviewday71_arm_1	cumberland	1	2017-06-28	14:30	15:00	2	12	12	12	12	12	12	12	84	0.1667	0.1667	0.1667	0.1667	0.1667	0.1667	0.1667	1.1669	0	0	0	0	0	0	0	0	0	0	0	0	0	0	0	0	0	0	0	0	0	0	0	0	0	0
CAM4024JJ	nursereviewday78_arm_1	cumberland	1	2017-07-06	14:00	14:30	2	8	8	8	8	8	8	8	56	0.1667	0.1667	0.1667	0.1667	0.1667	0.1667	0.1667	1.1669	0	0	0	0	0	0	0	0	0	0	0	0	0	0	0	0	0	0	0	0	0	0	0	0	0	0
CAM4024JJ	doctorreviewday85_arm_1	cumberland	1	2017-07-12	13:00	13:30	2	0	0	0	0	0	0	0	0	0.25	0.25	0.25	0.25	0.25	0.25	0.25	1.75	0.5	0.5	0.5	0.5	0.5	0.5	0.5	3.5	0	0	0	0	0	0	0	0	0	0	0	0	0	0	0	0	0	0
CAM4025IZ	nursereviewday1_arm_1	cumberland	1	2017-04-20	16:30	17:00	2
CAM4025IZ	doctorreviewday8_arm_1	cumberland	1	2017-04-26	09:48	10:04	2	32	32	18	16	16	16	4	134	0.5	0.5	0.5	0.5	0.3	0.3	0.5	3.0999999999999996	0	0	0	0	0	0	0	0	0	0	0	0	0	0	0	0	0	0	0	0	0	0	0	0	0	0
CAM4025IZ	nursereviewday15_arm_1	cumberland	1	2017-05-04	09:00	09:35	2	32	32	32	32	32	32	24	216	0	0	2	0	2	0	1	5	0	0	0	0	0	0	0	0	0	0	0	0	0	0	0	0	0	0	0	0	0	0	0	0	0	0
CAM4025IZ	nursereviewday22_arm_1	cumberland					2
CAM4025IZ	doctorsreviewday29_arm_1	cumberland	1	2017-05-19	10:15	10:45	2	8	0	0	0	16	0	0	24	0	0	0	0.3	0.3	0.3	0.25	1.15	0	0	0	0	0	0	0	0	0	0	0	0	0	0	0	0	0	0	0	0	0	0	0	0	0	0
CAM4025IZ	nursereviewday36_arm_1	cumberland	1	2017-05-24	09:55	10:10	2	8	8	16	32	32	16	8	120	0.3	0.3	0.3	0.3	0.3	0.3	0.3	2.1	0	0	0	0	0	0	0	0	0	0	0	0	0	0	0	0	0	0	0	0	0	0	0	0	0	0
CAM4025IZ	nursereviewday43_arm_1	cumberland	1	2017-05-31	14:00	14:20	2	24	24	32	32	32	32	32	208	0	0	0.2	0.2	0	0	0	0.4	0	0	0	0	0	0	0	0	0	0	0	0	0	0	0	0	0	0	0	0	0	0	0	0	0	0
CAM4025IZ	nursereviewday50_arm_1	cumberland	1	2017-06-07	10:00	10:30	2	24	24	0	0	32	32	32	144	0	0	0	0	0	0	0	0	0	0	0	0	0	0	0	0	0	0	0	0	0	0	0	0	0	0	0	0	0	0	0	0	0	0
CAM4025IZ	doctorsreviewday57_arm_1	cumberland	1	2017-06-16	10:40	11:00	2	16	16	0	0	24	0	8	64	0	0	0	0	0	0.5	0	0.5	0	0	0	0	0	0	0	0	0	0	0	0	0	0	0	0	0	0	0	0	0	0	0	0	0	0
CAM4025IZ	nursereviewday64_arm_1	cumberland	1	2017-06-23	11:45	12:15	2	0	0	0	0	24	0	16	40	0	0	0	0	0	0	0	0	0	0	0	0	0	0	0	0	0	0	0	0	0	0	0	0	0	0	0	0	0	0	0	0	0	0
CAM4025IZ	nursereviewday78_arm_1	cumberland	1	2017-07-07	12:15	12:37	2	0	0	0	0	32	0	0	32	.2	.2	.2	.2	.2	0	.5	1.5	0	0	0	0	0	0	0	0	0	0	0	0	0	0	0	0	0	0	0	0	0	0	0	0	0	0
CAM4025IZ	doctorreviewday85_arm_1	cumberland	1	2017-07-14	10:05	10:44	2	32	32	16	16	0	0	0	96	0	0	0	0	0	0.3	0.3	0.6	0	0	0	0	0	0	0	0	0	0	0	0	0	0	0	0	0	0	0	0	0	0	0	0	0	0
CAM4026VR	nursereviewday1_arm_1	cumberland	1	2017-05-01	13:47	15:16	2
CAM4027KM	nursereviewday1_arm_1	cumberland	1	2017-05-02	11:05	11:30	2
CAM4027KM	doctorreviewday8_arm_1	cumberland	1	2017-05-09	12:46	13:08	2	16	0	10	10	12	20	16	84	1	0	1	1	1	2.5	2	8.5	1	0	1	1	1	2	2	8	0	0	0	0	0	0	0	0	0	0	0	0	0	0	0	0	0	0
CAM4027KM	nursereviewday15_arm_1	cumberland	1	2017-05-15	13:10	13:25	2	16	18	18	18	18	0	0	88	1	1	1	0	1	2	2	8	1	1	1	0	1	2	2	8	0	0	0	0	0	0	0	0	0	0	0	0	0	0	0	0	0	0
CAM4027KM	nursereviewday22_arm_1	cumberland	1	2017-05-22	14:00	14:20	2	24	24	24	24	24	24	24	168	1	1	1	1	1	2	3	10	1	1	1	1	1	2	3	10	0	0	0	0	0	0	0	0	0	0	0	0	0	0	0	0	0	0
CAM4027KM	doctorsreviewday29_arm_1	cumberland	1	2017-06-01	09:05	09:35	2	24	24	24	24	24	18	18	156	2	1	1	1	2	3	2	12	2	1	1	1	2	3	2	12	0	0	0	0	0	0	0	0	0	0	0	0	0	0	0	0	0	0
CAM4027KM	nursereviewday36_arm_1	cumberland	1	2017-06-07	15:30	16:00	2	32	32	32	32	32	32	32	224	1	1	1	1	1	3	3	11	1	1	1	1	1	3	3	11	0	0	0	0	0	0	0	0	0	0	0	0	0	0	0	0	0	0
CAM4027KM	nursereviewday43_arm_1	cumberland	1	2017-06-14	15:30	16:00	2	32	32	32	32	32	32	32	224	2	2	1	1	0	1	2	9	2	2	1	1	0	1	2	9	0	0	0	0	0	0	0	0	0	0	0	0	0	0	0	0	0	0
CAM4028BM	nursereviewday1_arm_1	cumberland	1	2017-05-10	10:45	12:00	2
CAM4028BM	doctorreviewday8_arm_1	cumberland	1	2017-05-18	09:00	09:40	2	32	28	28	16	24	16	24	168	1.5	1.5	1	1.5	1.5	2	2	11	1.5	1.5	1	1.5	1.5	2	2	11	0	0	0	0	0	0	0	0	0	0	0	0	0	0	0	0	0	0
CAM4028BM	nursereviewday15_arm_1	cumberland	1	2017-05-25	11:00	11:20	2	32	32	24	32	32	32	32	216	1	1	1	1	1	1	1	7	0	0	0	0	0	0	0	0	0	0	0	0	0	0	0	0	0	0	0	0	0	0	0	0	0	0
CAM4028BM	nursereviewday22_arm_1	cumberland	1	2017-06-01	09:56	10:15	2	32	32	32	32	32	32	35	227	1	1	1	1	1	1	1	7	0	0	0	0	0	0	0	0	0	0	0	0	0	0	0	0	0	0	0	0	0	0	0	0	0	0
CAM4028BM	doctorsreviewday29_arm_1	cumberland	1	2017-06-07	09:15	09:30	2	32	36	32	32	32	40	32	236	1	1	1	1	1	1	1	7	0.5	0.5	0.5	0.5	0.5	0.5	0.5	3.5	0	0	0	0	3	0	0	3	0	0	0	0	0	0	0	0	0	0
CAM4028BM	nursereviewday36_arm_1	cumberland	1	2017-06-15	10:10	10:25	2	32	32	32	32	32	32	32	224	0.5	0.5	0.5	0.5	0.5	0.5	0.5	3.5	0	0	0	0	0	0	0	0	0	0	0	0	0	0	0	0	0	0	0	0	0	0	0	0	0	0
CAM4028BM	nursereviewday50_arm_1	cumberland	1	2017-06-26	09:50	10:27	2	32	32	32	10	10	10	32	158	0.25	0.25	0.25	0.25	0.25	0.25	0.25	1.75	1	1	1	1	1	1	1	7	0	0	0	0	0	0	3	3	0	0	0	0	0	0	0	0	0	0
CAM4028BM	doctorsreviewday57_arm_1	cumberland	1	2017-07-06	09:00	09:30	2	32	32	32	32	32	32	32	224	0.5	0.5	0.5	0.5	0.5	0.5	0.5	3.5	0.285	0.285	0.285	0.285	0.285	0.285	0.285	1.9949999999999996	0	0	0	0	0	0	0	0	0	0	0	0	0	0	0	0	0	0
CAM4028BM	nursereviewday64_arm_1	cumberland	1	2017-07-13	09:30	10:00	2	32	32	32	32	32	32	32	224	0.125	0.125	0.125	0.125	0.125	0.125	0.125	0.875	2	2	2	2	2	2	2	14	0	0	4	0	0	0	0	4	0	0	0	0	0	0	0	0	0	0
CAM4028BM	nursereviewday71_arm_1	cumberland	1	2017-07-20	10:00	10:30	2	32	32	32	32	32	32	32	224	0.1667	0.1667	0.1667	0.1667	0.1667	0.1667	0.1667	1.1669	4	4	4	4	4	4	4	28	0	0	0	0	0	0	1	1	0	0	0	0	0	0	0	0	0	0
CAM4028BM	nursereviewday78_arm_1	cumberland	1	2017-07-26	09:30	10:00	2	32	32	32	32	32	32	32	224	0.1667	1.25	0.1667	0.1667	0.1667	0.1667	0.1667	2.2502000000000004	0	1	1	1	1	1	1	6	0	2	0	0	0	0	0	2	0	0	0	0	0	0	0	0	0	0
CAM4028BM	doctorreviewday85_arm_1	cumberland	1	2017-08-03	10:00	11:00	2	32	32	32	32	32	32	32	224	.25	.25	.25	.5	.5	.5	.25	2.5	0	0	0	0	0	0	0	0	0	0	0	0	0	0	0	0	0	0	0	0	0	0	0	0	0	0
CAM4029BG	nursereviewday1_arm_1	cumberland	1	2017-05-17	16:15	16:45	2
CAM4029BG	doctorreviewday8_arm_1	cumberland	1	2017-05-24	10:50	11:10	2	4	4	0	8	4	4	4	28	0	0	0	0	0.1667	0	0	0.1667	20	20	20	20	20	20	20	140	0	1	0	1	0	1	0	3	0	0	0	0	0	0	0	0	0	0
CAM4030KM	nursereviewday1_arm_1	cumberland	1	2017-05-29	10:20	11:30	2
CAM4030KM	doctorreviewday8_arm_1	cumberland	1	2017-06-05	10:00	10:15	2	12	16	16	16	12	16	16	104	1.5	2	1.5	2	1.5	2	1.5	12	6.5	7	6.5	7	6.5	7	6.5	47	0	0	0	0	0	0	0	0	0	0	0	0	0	0	0	0	0	0
CAM4030KM	nursereviewday15_arm_1	cumberland	1	2017-06-13	09:50	10:10	2	32	32	32	32	32	32	18	210	1	1	1	1	1	1	1	7	0	0	0	0	0	0	0	0	0	0	0	0	0	0	0	0	0	0	0	0	0	0	0	0	0	0
CAM4030KM	nursereviewday22_arm_1	cumberland	1	2017-06-20	11:15	12:00	2	24	24	24	24	24	18	18	156	1	1	1	1	1	1	1	7	7	7	7	7	7	7	7	49	0	0	0	0	0	0	0	0	0	0	0	0	0	0	0	0	0	0
CAM4030KM	doctorsreviewday29_arm_1	cumberland	1	2017-06-28	13:30	14:00	2	24	24	24	24	24	24	24	168	0.5	1	1	1	1	1	0.5	6	5	5	5	5	5	5	5	35	0	0	0	4	4	0	0	8	0	0	0	0	0	0	0	0	0	0
CAM4030KM	nursereviewday36_arm_1	cumberland	1	2017-07-03	09:10	09:40	2	32	32	32	32	24	0	0	152	1	1	1	1	1	1	1	7	5	5	5	5	5	5	5	35	0	0	0	0	0	0	0	0	0	0	0	0	0	0	0	0	0	0
CAM4030KM	nursereviewday43_arm_1	cumberland	1	2017-07-10	13:00	13:26	2	32	32	32	32	24	24	32	208	1	1	1	1	0.5	0.5	0.5	5.5	5	5	5	5	5	5	5	35	0	0	0	0	1	0	1	2	0	0	0	0	0	0	0	0	0	0
CAM4030KM	nursereviewday50_arm_1	cumberland	1	2017-07-17	09:40	10:30	2	32	32	32	32	32	32	32	224	1	0	0.5	0	1	1	1	4.5	6	6	6	6	6	6	6	42	0	0	0	0	0	3	0	3	0	0	0	0	0	0	0	0	0	0
CAM4030KM	doctorsreviewday57_arm_1	cumberland	1	2017-07-26	11:50	12:10	2	32	32	32	24	32	24	32	208	1.5	1	1	1.5	1.5	1.5	1.5	9.5	7	6	6	7	7	7	7	47	0	0	0	0	0	0	0	0	0	0	0	0	0	0	0	0	0	0
CAM4030KM	nursereviewday64_arm_1	cumberland	1	2017-07-31	10:30	11:00	2	32	32	32	24	32	32	32	216	1	1	1	1.5	1	1	1	7.5	6	6	6	6	6	6	6	42	0	0	0	1	0	0	0	1	0	0	0	0	0	0	0	0	0	0
CAM4030KM	nursereviewday71_arm_1	cumberland	1	2017-08-08	10:00	11:00	2	32	32	32	32	32	32	32	224	1	1	1	1	1	3	3	11	6	6	6	6	6	6	6	42	0	0	0	0	0	0	0	0	0	0	0	0	0	0	0	0	0	0
CAM4030KM	nursereviewday78_arm_1	cumberland	1	2017-08-14	09:30	09:50	2	32	32	32	32	32	32	32	224	1	1	1	1	1	1	1	7	6	6	6	6	6	6	6	42	0	0	0	0	0	0	0	0	0	0	0	0	0	0	0	0	0	0
CAM4030KM	doctorreviewday85_arm_1	cumberland	1	2017-08-21	11:00	11:40	2	24	24	24	24	24	24	24	168	0.75	0.75	0.75	0.75	1	0.75	0.75	5.5	6	6	6	8	5	8	8	47	0	0	0	0	0	0	1	1	0	0	0	0	0	0	0	0	0	0
CAM4031JR	nursereviewday1_arm_1	cumberland	1	2017-05-29	10:52	11:52	2
CAM4031JR	doctorreviewday8_arm_1	cumberland	1	2017-06-16	09:15	09:30	2	8	8	8	8	8	8	8	56	0.25	0.25	0.25	0.25	0.25	0.25	0.25	1.75	0	0	0	0	0	0	0	0	0	0	0	0	0	0	0	0	0	0	0	0	0	0	0	0	0	0
CAM4031JR	nursereviewday15_arm_1	cumberland	1	2017-06-22	10:30	11:00	2	24	24	24	24	24	24	24	168	0.083	0.083	0.083	0.083	0.083	0.083	0.083	0.5810000000000001	0	0	0	0	0	0	0	0	0	0	0	0	0	0	0	0	0	0	0	0	0	0	0	0	0	0
CAM4031JR	nursereviewday22_arm_1	cumberland	1	2017-06-30	10:00	10:20	2	18	16	18	18	18	18	18	124	0.125	0.125	0.125	0.125	0.125	0.125	0.125	0.875	0	0	0	0	0	0	0	0	0	0	0	0	0	0	0	0	0	0	0	0	0	0	0	0	0	0
CAM4031JR	doctorsreviewday29_arm_1	cumberland	1	2017-07-11	11:50	12:15	2	18	24	24	24	24	24	24	162	0	0.08	0	0	0	0.08	0.08	0.24	0	0	0	0	0	0	0	0	0	0	0	0	0	0	0	0	0	0	0	0	0	0	0	0	0	0
CAM4031JR	nursereviewday36_arm_1	cumberland	1	2017-07-19	11:30	11:40	2	16	16	16	16	16	16	16	112	0.25	0.25	0.25	0.25	0.25	0.25	0.25	1.75	0	0	0	0	0	0	0	0	0	0	0	0	0	0	0	0	0	0	0	0	0	0	0	0	0	0
CAM4032HT	nursereviewday1_arm_1	cumberland	1	2017-06-05	11:30	12:00	2
CAM4032HT	doctorreviewday8_arm_1	cumberland	1	2017-06-14	15:30	16:00	2	32	0	32	32	32	32	32	192	0.5	2	1	1	1	1	1	7.5	5	10	5	5	5	5	5	40	0	0	0	0	0	0	0	0	0	0	0	0	0	0	0	0	0	0
CAM4032HT	nursereviewday15_arm_1	cumberland	1	2017-06-21	10:30	11:00	2	32	32	32	32	32	32	32	224	1.5	1.5	1.5	1.5	1.5	1.5	1.5	10.5	0	0	0	0	0	0	0	0	0	0	0	0	0	0	0	0	0	0	0	0	0	0	0	0	0	0
CAM4032HT	nursereviewday22_arm_1	cumberland	1	2017-06-28	11:00	11:30	2	32	32	32	32	32	32	32	224	2	2	2	2	2	2	2	14	10	10	10	10	10	10	10	70	0	0	0	0	0	0	0	0	0	0	0	0	0	0	0	0	0	0
CAM4032HT	doctorsreviewday29_arm_1	cumberland	1	2017-07-13	11:55	12:10	2	32	32	32	32	32	32	32	224	1	1	1	1	1	1	1	7	2	2	2	2	2	2	2	14	4	0	0	0	0	4	0	8	0	0	0	0	0	0	0	0	0	0
CAM4032HT	nursereviewday36_arm_1	cumberland	1	2017-07-19	11:30	12:00	2	32	32	32	32	32	32	32	224	1	1	1	1	1	1	1	7	5	5	5	5	5	5	5	35	0	0	0	0	0	0	0	0	0	0	0	0	0	0	0	0	0	0
CAM4032HT	nursereviewday43_arm_1	cumberland	1	2017-07-26	11:30	11:45	2	32	32	32	32	32	32	32	224	1	1	1	1	1	1	1	7	0	0	0	0	0	0	0	0	0	0	0	0	0	0	0	0	0	0	0	0	0	0	0	0	0	0
CAM4032HT	doctorsreviewday57_arm_1	cumberland	1	2017-08-09	14:20	14:35	2	32	32	32	32	32	32	32	224	1	1	1	1	1	1	1	7	3	3	3	3	3	3	3	21	0	0	0	0	0	0	0	0	0	0	0	0	0	0	0	0	0	0
CAM4032HT	nursereviewday64_arm_1	cumberland	1	2017-08-16	11:30	11:50	2	32	32	32	32	32	32	32	224	0.5	0.5	0.5	0.5	0.5	0.5	0.5	3.5	1	1	1	1	1	1	1	7	0	0	0	0	0	0	0	0	0	0	0	0	0	0	0	0	0	0
CAM4032HT	nursereviewday71_arm_1	cumberland	1	2017-08-23	11:40	11:50	2	32	32	32	32	32	32	32	224	0.5	0.5	0.5	0.5	0.5	0.5	0.5	3.5	0	0	0	0	0	0	0	0	0	0	0	0	0	0	0	0	0	0	0	0	0	0	0	0	0	0
CAM4032HT	nursereviewday78_arm_1	cumberland	1	2017-08-30	11:20	11:30	2	32	32	32	32	32	32	32	224	1	1	1	1	1	1	1	7	0	0	0	0	0	0	0	0	0	0	0	0	0	0	0	0	0	0	0	0	0	0	0	0	0	0
CAM4032HT	doctorreviewday85_arm_1	cumberland	1	2017-09-06	11:46	12:30	2	32	32	32	32	32	32	32	224	2.5	2.5	2.5	2.5	2.5	2.5	2.5	17.5	6	6	6	6	6	6	6	42	0	0	0	0	0	0	0	0	0	0	0	0	0	0	0	0	0	0
CAM4033SD	nursereviewday1_arm_1	cumberland	1	2017-06-07	10:15	11:10	2
CAM4033SD	doctorreviewday8_arm_1	cumberland	1	2017-06-15	09:10	09:30	2	12	12	6	16	12	12	16	86	0.25	0.25	0.25	0.25	0.25	0.25	0.25	1.75	15	18	18	15	18	18	18	120	0	0	0	0	0	0	0	0	0	0	0	0	0	0	0	0	0	0
CAM4033SD	nursereviewday15_arm_1	cumberland	1	2017-06-22	09:00	09:30	2	10	8	6	8	9	4	5	50	2	2	2	2	2	2	2	14	15	15	15	15	15	15	15	105	0	0	0	0	0	0	0	0	0	0	0	0	0	0	0	0	0	0
CAM4033SD	nursereviewday22_arm_1	cumberland	1	2017-06-28	15:10	15:30	2	32	32	32	32	32	32	32	224	1	1	1	1	1	1	1	7	18	18	18	18	18	18	18	126	0	0	0	0	0	0	0	0	0	0	0	0	0	0	0	0	0	0
CAM4033SD	doctorsreviewday29_arm_1	cumberland	1	2017-07-07	16:19	16:30	2	24	24	32	8	8	8	1	105	1	1	1	1	1	1	2	8	15	15	15	15	15	15	15	105	0	0	0	0	0	0	0	0	0	0	0	0	0	0	0	0	0	0
CAM4033SD	nursereviewday36_arm_1	cumberland	1	2017-07-13	14:30	14:40	2	24	24	24	24	24	24	24	168	1	1	1	1	1	1	1	7	15	15	15	15	15	15	15	105	0	0	0	0	0	0	0	0	0	0	0	0	0	0	0	0	0	0
CAM4033SD	nursereviewday43_arm_1	cumberland	1	2017-07-20	13:50	14:00	2	32	32	32	32	32	32	32	224	1	1	1	1	1	0	0	5	0	0	0	0	0	0	0	0	0	0	0	0	0	0	0	0	0	0	0	0	0	0	0	0	0	0
CAM4034JB	nursereviewday1_arm_1	cumberland	1	2017-06-14	10:30	10:58	2
CAM4034JB	doctorreviewday8_arm_1	cumberland	1	2017-06-21	09:15	10:00	2	0	0	2	6	4	6	36	54	0	0	0	15	1	1	1	18	10	8	4	20	15	15	15	87	0	0	0	0	0	0	0	0	0	0	0	0	0	0	0	0	0	0
CAM4034JB	nursereviewday15_arm_1	cumberland	1	2017-06-28	09:30	10:00	2	12	12	12	11	12	12	12	83	0.5	0.5	0.5	0.5	0.5	0.5	0.5	3.5	20	20	20	20	20	20	20	140	0	0	0	3	0	0	0	3	0	0	0	0	0	0	0	0	Diazepam	0
CAM4034JB	nursereviewday22_arm_1	cumberland	1	2017-07-05	09:30	10:00	2	0	3	6	6	0	6	6	27	0	0.1667	0.5	0.333	0.333	0.333	0.1667	1.8324	20	20	20	20	20	20	20	140	0	0	0	0	0	0	0	0	0	0	0	0	0	0	0	0	0	0
CAM4034JB	doctorsreviewday29_arm_1	cumberland	1	2017-07-12	14:00	14:30	2	8	2	3	6	0	3	0	22	1	1	0	0	0	0	1	3	15	15	15	15	15	15	15	105	0	0	0	1	0	0	0	1	0	0	0	0	0	0	0	0	0	0
CAM4034JB	nursereviewday43_arm_1	cumberland	1	2017-07-28	11:00	11:30	2	6	6	6	6	6	6	6	42	0.75	0.75	0.75	0.75	0.75	0.75	0.75	5.25	15	15	15	15	15	15	15	105	1	1	1	1	1	1	1	7	0	0	0	0	0	0	0	0	0	0
CAM4035SB	nursereviewday1_arm_1	cumberland	1	2017-06-26	14:30	15:30	2
CAM4035SB	doctorreviewday8_arm_1	cumberland	1	2017-07-06	14:20	15:00	2	16	40	24	24	24	8	8	144	2	2	2	2	2	2	2	14	19	30	30	19	19	19	19	155	0	0	0	0	0	0	0	0	0	0	0	0	0	0	0	0	0	0
CAM4035SB	nursereviewday15_arm_1	cumberland	1	2017-07-13	14:30	15:00	2	32	32	32	32	32	32	32	224	5	5	5	5	5	5	5	35	10	10	10	10	10	10	10	70	0	0	0	0	0	0	0	0	0	0	0	0	0	0	0	0	0	0
CAM4035SB	nursereviewday22_arm_1	cumberland	1	2017-07-20	14:15	14:45	2	32	32	32	32	23	32	32	215	2	2	2	2	2	2	2	14	6.4	6.4	6.4	6.4	6.4	6.4	6.4	44.8	0	0	0	0	0	0	0	0	0	0	0	0	0	0	0	0	0	0
LC1001RB	nursereviewday1_arm_1	langton	1	2016-02-24	11:10	11:49	2
LC1001RB	doctorreviewday8_arm_1	langton	1	2016-03-02	12:00	13:00	2	24	24	24	16	16	24	24	152	.5	.5	0	.5	.5	.5	.5	3	2	2	2	2	2	2	2	14	0	0	0	0	0	0	0	0	0	0	0	0	0	0	0	0
LC1001RB	nursereviewday15_arm_1	langton	1	2016-03-10	13:20	13:43	2	0	0	24	0	24	24	24	96	1	1	1	0	.5	.5	.5	4.5	1	1	2	2	2	2	2	12	0	0	0	0	0	1.5	0	1.5	0	0	0	0	0	0	0	0	0	0
LC1001RB	nursereviewday22_arm_1	langton	1	2016-03-16	11:10	11:35	2	32	0	32	32	32	32	32	192	1.25	1.25	1.25	1.25	1.25	1.25	1.25	8.75	3	3	3	3	3	3	3	21	0	0	0	0	0	0	0	0	0	0	0	0	0	0	0	0	0	0
LC1001RB	doctorsreviewday29_arm_1	langton	1	2016-03-23	11:35	12:00	2	32	32	8	32	32	32	32	200	2.5	2.5	2.5	2.5	2.5	2.5	2.5	17.5	2	2	1	2	2	2	2	13	0	0	0	0	0	0	0	0	0	0	0	0	0	0	0	0
LC1001RB	nursereviewday36_arm_1	langton	1	2016-03-30	11:15	11:32	2	0	32	32	32	32	32	32	192	1.25	.85	.85	.85	.85	.85	.85	6.35	2	2	2	2	2	2	2	14	0	0	0	0	0	0	0	0	0	0	0	0	0	0	0	0	0	0
LC1001RB	nursereviewday43_arm_1	langton	1	2016-04-06	11:22	11:30	2	0	0	0	0	24	24	0	48	.85	.85	.85	.85	.85	.85	.85	5.949999999999999	2	2	2	2	2	2	2	14	0	0	0	0	0	0	0	0	0	0	0	0	0	0	0	0	0	0
LC1001RB	nursereviewday50_arm_1	langton	1	2016-04-13	11:17	11:25	2	0	0	16	16	0	0	0	32	.65	.85	1.25	1.25	.85	.85	.85	6.549999999999999	2	2	2	2	2	2	2	14	0	0	0	0	0	10	0	10	0	0	0	0	0	0	0	0	0	0
LC1001RB	doctorsreviewday57_arm_1	langton	0				2
LC1001RB	nursereviewday64_arm_1	langton	0				2
LC1001RB	nursereviewday71_arm_1	langton	0				2
LC1001RB	nursereviewday78_arm_1	langton	0				2
LC1001RB	doctorreviewday85_arm_1	langton					2
LC1002EB	nursereviewday1_arm_1	langton	1	2016-03-14	15:18	15:49	2
LC1002EB	doctorreviewday8_arm_1	langton	1	2016-03-21	13:05	14:00	2	4	8	12	24	24	24	24	120	1	0	0	0	0	0	0	1	0	0	0	0	0	0	0	0	0	0	0	0	0	0	0	0	0	0	0	0	0	0	0	0
LC1002EB	nursereviewday15_arm_1	langton		2016-03-29	15:57	16:20	2	32	32	32	32	32	32	32	224	0	0	0	0	0	0	0	0	0	0	0	0	0	0	0	0	0	0	0	0	0	0	0	0	0	0	0	0	0	0	0	0	0	0
LC1002EB	nursereviewday22_arm_1	langton		2016-04-04	10:34	11:41	2	2	2	32	0	0	0	10	46	0	0	0	0	0	0	0	0	0	0	0	0	0	0	0	0	0	0	0	0	0	0	0	0	0	0	0	0	0	0	0	0	0	0
LC1002EB	doctorsreviewday29_arm_1	langton	1	2016-04-11	13:15	13:45	2	32	32	16	0	8	4	10	102	0	0	0	0	0	0	0	0	0	0	0	0	0	0	0	0	0	0	0	0	0	0	0	0	0	0	0	0	0	0	0	0
LC1002EB	nursereviewday36_arm_1	langton		2016-04-18	15:00	15:20	2	24	16	16	16	16	24	24	136	0	0	0	0	0	0	0	0	0	0	0	0	0	0	0	0	0	0	0	0	0	0	0	0	0	0	0	0	0	0	0	0	0	0
LC1002EB	nursereviewday43_arm_1	langton	1	2016-04-28	14:42	15:05	2	32	32	32	32	0	0	0	128	0	0	0	0	0	0	0	0	0	0	0	0	0	0	0	0	3	0	0	0	0	3	3	9	0	0	0	0	0	0	0	0	ecstasy	0
LC1002EB	nursereviewday50_arm_1	langton	1	2016-05-06	09:40	10:10	2	24	4	0	0	0	0	0	28	0	0	0	0	0	0	0	0	0	0	0	0	0	0	0	0	0	0	0	0	0	0	0	0	0	0	0	0	0	0	0	0	0	0
LC1002EB	doctorsreviewday57_arm_1	langton	1	2016-05-12	09:00	09:20	2	0	0	0	0	0	0	0	0	0	0	0	0	0	0	0	0	0	0	0	0	0	0	0	0	0	0	0	0	0	0	0	0	0	0	0	0	0	0	0	0
LC1002EB	nursereviewday64_arm_1	langton	0				2
LC1002EB	nursereviewday71_arm_1	langton	0				2
LC1002EB	nursereviewday78_arm_1	langton	0				2
LC1002EB	doctorreviewday85_arm_1	langton	0				2
LC1003DS	nursereviewday1_arm_1	langton	1	2016-03-21	14:35	14:57	2
LC1003DS	doctorreviewday8_arm_1	langton	1	2016-03-29	09:30	10:10	2	12	12	0	0	0	0	0	24	0.5	0.5	0.5	0.5	1.5	0.5	.5	4.5	1	1	1	1	1	1	1	7	0	0	0	0	0	0	0	0	0	0	0	0	0	0	0	0
LC1003DS	nursereviewday15_arm_1	langton	1	2016-04-05	08:57	09:25	2	30	30	16	30	30	30	30	196	2	2	2	2	2	2	2	14
LC1003DS	nursereviewday22_arm_1	langton	1	2016-04-12	09:38	09:52	2	30	30	30	30	30	30	30	210	.5	.1	.5	.5	.5	.5	.5	3.1	.5	.5	.5	.5	.5	.5	.5	3.5	0	0	0	0	0	0	0	0	0	0	0	0	0	0	0	0
LC1003DS	doctorsreviewday29_arm_1	langton	0				2
LC1003DS	nursereviewday36_arm_1	langton	0				2
LC1003DS	nursereviewday43_arm_1	langton	0				2
LC1003DS	nursereviewday50_arm_1	langton	0				2
LC1003DS	doctorsreviewday57_arm_1	langton	0				2
LC1003DS	nursereviewday64_arm_1	langton	0				2
LC1003DS	nursereviewday71_arm_1	langton	0				2
LC1003DS	nursereviewday78_arm_1	langton	0				2
LC1003DS	doctorreviewday85_arm_1	langton	0				2
LC1004AS	nursereviewday1_arm_1	langton		2016-03-30	10:30	11:00	2
LC1004AS	doctorreviewday8_arm_1	langton	1	2016-04-06	09:09	09:45	2	18	18	8	12	18	18	18	110	0.75	.75	.75	.75	.75	.75	.75	5.25	0	0	0	1	0	1	0	2	0	0	0	0	2	2	0	4	0	0	0	0	0	0	0	0
LC1004AS	nursereviewday15_arm_1	langton	1	2016-04-13	08:36	08:57	2	0	0	0			0	0		.25	.25				.35	.35		0	0	0	0	0	0	0	0	0	1.5	0	0	0	2	0	3.5	0	0	0	0	0	0	0	0	0	0
LC1004AS	nursereviewday22_arm_1	langton	0				2
LC1004AS	doctorsreviewday29_arm_1	langton	0				2
LC1004AS	nursereviewday36_arm_1	langton	0				2
LC1004AS	nursereviewday43_arm_1	langton	0				2
LC1004AS	nursereviewday50_arm_1	langton	0				2
LC1004AS	doctorsreviewday57_arm_1	langton	0				2
LC1004AS	nursereviewday64_arm_1	langton	0				2
LC1004AS	nursereviewday71_arm_1	langton	0				2
LC1004AS	nursereviewday78_arm_1	langton	0				2
LC1004AS	doctorreviewday85_arm_1	langton	0				2
LC1005BJ	nursereviewday1_arm_1	langton	1	2016-04-06	14:50	15:20	2
LC1005BJ	doctorreviewday8_arm_1	langton	1	2016-04-14	11:40	12:40	2	18	24	18	18	18	0	0	96	3	3	3	0	3	3	3	18	1	1	1	0	1	1	1	6
LC1005BJ	nursereviewday15_arm_1	langton	1	2016-04-20	13:30	14:00	2	0	0	6	6	0	0	0	12	3	3	3	3	3	3	3	21	1	1	1	1	1	1	1	7	0	0	0	0	0	0	0	0	0	0	0	0	0	0	0	0	0	0
LC1005BJ	nursereviewday22_arm_1	langton	1	2016-04-27	13:30	13:50	2	0	0	0	0	0	0	0	0	2	2	2	2	2	2	2	14	1	1	1	1	1	1	1	7	4	0	0	0	0	0	0	4	0	0	0	0	0	0	0	0	0	0
LC1005BJ	doctorsreviewday29_arm_1	langton	1	2016-05-04	13:40	14:20	2	0	0	0	2	4	0	0	6	1.25	0.85	0.1	3	3	3	3	14.2	.5	.5	0	1	1	1	1	5	0	0	0	0	0	0	0	0	0	0	0	0	0	0	0	0
LC1005BJ	nursereviewday36_arm_1	langton	1	2016-05-12	13:30	14:00	2	2	4	4	4	0	0	0	14	0.5	0.5	0.5	0.5	0.5	0.5	0.5	3.5	0.25	0.25	0.25	0.25	0.25	0.25	0.25	1.75	0	0	0	1	0	0	0	1	0	0	0	0	0	0	0	0	xanax	1
LC1005BJ	nursereviewday43_arm_1	langton	1	2016-05-18	13:30	14:00	2	0	0	0	0	6	6	6	18	1	0.5	0.5	1	0.5	1	1	5.5	0.5	0.5	0.5	0.5	0.5	0.5	0.5	3.5	0	0	0	0	0	0	0	0	0	0	0	0	0	0	0	0	paxam	1.5
LC1005BJ	nursereviewday50_arm_1	langton	1	2016-05-25	16:30	17:00	2	4	4	6	0	4	6	6	30	0.5	0.5	0.5	0.5	0.5	0.5	0.5	3.5	0.25	0.25	0.25	0.25	0.25	0.25	0.25	1.75	0	0	0	0	0	0	0	0	0	0	0	0	0	0	0	0	paxam	2
LC1005BJ	doctorsreviewday57_arm_1	langton	0				2
LC1005BJ	nursereviewday64_arm_1	langton	0				2
LC1005BJ	nursereviewday71_arm_1	langton					2
LC1005BJ	nursereviewday78_arm_1	langton					2
LC1005BJ	doctorreviewday85_arm_1	langton	0				2
LC1006AG	nursereviewday1_arm_1	langton	1	2016-05-17	13:25	13:57	2
LC1006AG	doctorreviewday8_arm_1	langton	0				2
LC1006AG	nursereviewday15_arm_1	langton	0				2
LC1006AG	nursereviewday22_arm_1	langton	0				2
LC1006AG	doctorsreviewday29_arm_1	langton	0				2
LC1006AG	nursereviewday36_arm_1	langton	0				2
LC1006AG	nursereviewday43_arm_1	langton	0				2
LC1006AG	nursereviewday50_arm_1	langton	0				2
LC1006AG	doctorsreviewday57_arm_1	langton	0				2
LC1006AG	nursereviewday64_arm_1	langton	0				2
LC1006AG	nursereviewday71_arm_1	langton	0				2
LC1006AG	nursereviewday78_arm_1	langton	0				2
LC1006AG	doctorreviewday85_arm_1	langton	0				2
LC1007AG	nursereviewday1_arm_1	langton	1	2016-06-01	13:58	14:15	2
LC1007AG	doctorreviewday8_arm_1	langton	1	2016-06-08	13:45	14:30	2	8	8	0	8	8	8	8	48	.8	.8	1	1	1	1	1	6.6	6	6	6	6	6	6	6	42	0	0	0	0	0	0	0	0	0	0	0	0	0	0	0	0
LC1007AG	nursereviewday15_arm_1	langton	1	2016-06-16			2
LC1007AG	nursereviewday22_arm_1	langton	1	2016-06-22			2	8	8	0	16	8	8	8	56	1	1	1	1	0	1	1	6	8	8	9	0	0	0	0	25	0	0	0	0	0	0	0	0
LC1007AG	doctorsreviewday29_arm_1	langton		2016-06-29	11:30	11:58	2	0	0	8	8	8	8	0	32	1	1	1	1	1	1	1	7	8	8	8	8	8	8	8	56
LC1007AG	nursereviewday36_arm_1	langton	1	2016-07-06	11:40	12:10	2	12	12	8	8	8	8	8	64	.7	.7	1	.7	.7	.7	.7	5.2	8	8	8	8	8	8	8	56
LC1007AG	nursereviewday43_arm_1	langton	1	2017-07-14	12:45	13:20	2	8	16	12	12	12	0	4	64	0.7	0.7	0.7	0.7	0.7	1.5	1.5	6.5	8	8	8	8	8	8	8	56	0	0	0	0	0	0	0	0	0	0	0	0	0	0	0	0	Cocaine	0
LC1007AG	nursereviewday50_arm_1	langton	1	2016-07-19	11:00	11:30	2	8	8	12	12	8	8	8	64	.7	.7	.7	.7	.7	.7	.7	4.9	8	8	8	8	8	8	8	56
LC1007AG	doctorsreviewday57_arm_1	langton	1	2016-07-29	15:35	16:00	2	0	0	0	0	0	0	0	0	1	1	1	1	1	1	1	7	8	8	8	8	8	8	8	56
LC1007AG	nursereviewday64_arm_1	langton		2016-08-05	11:30	11:40	2	0	0	0	0	8	0	0	8	.25	.25	.25	.25	.25	.25	.25	1.75	8	8	8	8	8	8	8	56	0	0	0	0	0	0	0	0	0	0	0	0	0	0	0	0	0	0
LC1007AG	nursereviewday71_arm_1	langton	0				2
LC1007AG	nursereviewday78_arm_1	langton	0				2
LC1007AG	doctorreviewday85_arm_1	langton	0				2
LC1009NW	nursereviewday1_arm_1	langton	1	2016-06-22	13:45	14:20	2
LC1009NW	doctorreviewday8_arm_1	langton	1	2016-06-29	13:00	13:46	2	16	0	24	24	32	0	24	120	1	0.75	0	1	0.75	0	0.75	4.25	0	0	0	0	0	0	0	0	0	0	0	0	0	0	0	0	0	0	0	0	0	0	0	0	tobacco	0.33
LC1009NW	nursereviewday15_arm_1	langton		2016-07-07	12:40	13:10	2	14	16	8	32	6	8	8	92	.5	.5	.5	.5	.5	1	1	4.5	0	0	0	0	0	0	0	0	0	0	0	0	0	0	0	0	0	0	0	0	0	0	0	0	Endone	1
LC1009NW	nursereviewday22_arm_1	langton	1	2016-07-13	12:45	13:15	2	16	4	8	16	8	16	4	72	0.25	0.75	0.5	0.5	0.75	0.5	0.75	4	0	0	0	0	0	0	0	0	0	0	0	0	0	0	0	0	0	0	0	0	0	0	0	0
LC1009NW	doctorsreviewday29_arm_1	langton	1	2016-07-20	13:55	14:30	2	24	12	18	16	24	0	0	94	.5	.25	0	.5	1	1	1.5	4.75	0	0	0	0	0	0	0	0	0	0	0	0	0	1	0	1									amphetamine	0
LC1009NW	nursereviewday36_arm_1	langton	1	2016-07-28	12:55	13:55	2	24	24	24	24	24	0	12	132	.75	.5	.5	.5	.5	2.5	1.5	6.75	.3	.3	.3	.3	.3	.3	.3	2.1	0	2	0	0	1	0	2	5
LC1009NW	nursereviewday43_arm_1	langton	1	2016-08-02	12:45	13:30	2	24	24	24	24	24	24	24	168	.75	.75	.75	.75	1	1.5	1.5	7	.3	.3	.3	.3	.3	.3	.3	2.1	0	0	0	0	0	0	0	0									Cocaine	0
LC1009NW	nursereviewday50_arm_1	langton	0				2
LC1009NW	doctorsreviewday57_arm_1	langton	1	2016-08-17	13:00	13:34	2	0	0	24	24	24	0	0	72	.5	.75	.5	.5	1	1	.5	4.75	.3	.3	.3	.3	.3	.3	.3	2.1	0	2	1	0	0	2	3.5	8.5									Cocaine	0
LC1009NW	nursereviewday64_arm_1	langton	0	2024-08-16			2
LC1009NW	nursereviewday71_arm_1	langton	1	2016-09-02	12:00	12:30	2	0	18	12	0	0	0	0	30	1	1.5	.75	.5	1.5	1.25	1.5	8	.3	.3	.3	.3	.3	.3	.3	2.1	0	0	4	0	10	10	0	24									Cocaine (GRAMS)	0
LC1009NW	nursereviewday78_arm_1	langton	1	2016-09-12	12:00	12:30	2	8	8	8	8	8	8	8	56	0.5	.25	.5	.5	1.5	.5	.5	4.25	.3	.3	.3	.3	.3	.3	.3	2.1	0	0	2	0	10	2	2	16									Cocaine (GRAMS)	0
LC1009NW	doctorreviewday85_arm_1	langton	0				2
LC1010LL	nursereviewday1_arm_1	langton	1	2016-06-30	14:02	14:32	2
LC1010LL	doctorreviewday8_arm_1	langton	1	2016-07-06	14:05	14:33	2	0	8	8	6	6	4	0	32	0.5	0	0	0	0	0	0	0.5	12.5	12.5	12.5	12.5	12.5	12.5	12.5	87.5	1	0	0	0	0	0	0	1	0	0	0	0	0	0	0	0
LC1010LL	nursereviewday15_arm_1	langton	1	2016-07-13	14:05	14:35	2	8	0	0	0	0	0	0	8	1	1	1	1	1	1	1	7	10	10	10	10	10	10	10	70	0	0	0	0	0	0	0	0
LC1010LL	nursereviewday22_arm_1	langton	0				2
LC1010LL	doctorsreviewday29_arm_1	langton	0				2
LC1010LL	nursereviewday36_arm_1	langton	0				2
LC1010LL	nursereviewday43_arm_1	langton	0				2
LC1010LL	nursereviewday50_arm_1	langton	0				2
LC1010LL	doctorsreviewday57_arm_1	langton	0				2
LC1010LL	nursereviewday64_arm_1	langton	0				2
LC1010LL	nursereviewday71_arm_1	langton	0				2
LC1010LL	nursereviewday78_arm_1	langton	0				2
LC1010LL	doctorreviewday85_arm_1	langton	0				2
LC1011JG	nursereviewday1_arm_1	langton		2016-07-15	12:13	12:22	2
LC1011JG	doctorreviewday8_arm_1	langton	1	2016-07-22	14:30	14:57	2	32	24	24	12	8	16	24	140	1.5	1.5	1.5	1.5	2	2	2	12	.25	.25	.25	.25	.25	.25	.25	1.75	0	0	0	0	0	0	0	0	0	0	0	0	0	0	0	0
LC1011JG	nursereviewday15_arm_1	langton	1	2016-08-02	10:18	10:36	2	12	12	0	0	0	0	12	36	1	1	1	1	1	1	1	7	0	0	0	0	0	0	0	0	0	0	0	0	0	1	0	1									tobacco	.25
LC1011JG	nursereviewday22_arm_1	langton	1	2018-08-02	10:18	10:36	2
LC1011JG	doctorsreviewday29_arm_1	langton	0				2
LC1011JG	nursereviewday36_arm_1	langton	0				2
LC1011JG	nursereviewday43_arm_1	langton	0				2
LC1011JG	nursereviewday50_arm_1	langton	0				2
LC1011JG	doctorsreviewday57_arm_1	langton	0				2
LC1011JG	nursereviewday64_arm_1	langton	0				2
LC1011JG	nursereviewday71_arm_1	langton	0				2
LC1011JG	nursereviewday78_arm_1	langton	0				2
LC1011JG	doctorreviewday85_arm_1	langton	0				2
LC1012CW	nursereviewday1_arm_1	langton	1	2016-07-22	14:09	14:25	2
LC1012CW	doctorreviewday8_arm_1	langton	1	2016-07-27	13:37	14:24	2	8	8	8	0	8	8	8	48	0	0	0	.2	0	0	0	0.2	0	0	0	1	0	0	0	1	0	0	0	0	0	0	0	0	0	0	0	0	0	0	0	0	pseudoephedrine 30mg	0
LC1012CW	nursereviewday15_arm_1	langton	1	2016-08-04	13:49	14:44	2	8	8	8	8	8	8	8	56	0	0	0	0	0	0	0	0	0	0	0	0	0	0	0	0	0	0	0	0	0	0	0	0
LC1012CW	nursereviewday22_arm_1	langton	1	2016-08-11	14:43	15:00	2	4	4	4	0	4	4	4	24	0	0	0	0	0	0.75	0	0.75	0	0	0	0	0	3	0	3	0	0	0	0	0	0	0	0	0	0	0	0	0	0	0	0	xanex	0
LC1012CW	doctorsreviewday29_arm_1	langton	1	2016-08-19	14:55	15:15	2	2	2	6	0	2	2	2	16	0	0	0.25	0.5	0	0	0	0.75	0	0	2	1	0	0	0	3	0	0	0	0	0	0	0	0	0	0	0	0	0	0	0	0	pseudoephedrine 60mg	0
LC1012CW	nursereviewday36_arm_1	langton	1	2016-08-26	13:42	14:02	2	2	2	30	0	0	0	0	34	0	0	0	0	0	0	0	0									0	1	0	0	0	0	0	1
LC1012CW	nursereviewday43_arm_1	langton	0				2
LC1012CW	nursereviewday50_arm_1	langton	1	2016-09-08	15:30	16:00	2	0	0	0	4	0	0	0	4	0	0	.25	0	.25	0	0	0.5	4	4	4	4	4	4	4	28	0	0	6	0	0	0	0	6									Dexamphetamine	0
LC1012CW	doctorsreviewday57_arm_1	langton	1	2016-09-14	15:50	16:08	2	2	2	2	2	2	2	2	14	0	0	0	0	.25	0	0	0.25	4	4	4	4	4	4	4	28	0	0	0	0	2	0	0	2									Ritalin	0
LC1012CW	nursereviewday64_arm_1	langton	1	2016-09-22	15:00	15:30	2	2	6	2	2	2	2	2	18	0	0	0.25	0	0	0	0	0.25	0	0	0	0	0	0	0	0	0	0	0	0	0	8	0	8	0	0	0	0	0	0	0	0
LC1012CW	nursereviewday71_arm_1	langton	0				2
LC1012CW	nursereviewday78_arm_1	langton	1	2016-10-06	14:23	14:35	2	2	2	2	2	2	2	2	14	1	1	0	0	0	0	0	2	0	0	5	0	0	0	0	5	0	0	0	0	0	0	0	0									bpc157 peptide .2ml	1
LC1012CW	doctorreviewday85_arm_1	langton	1	2016-10-12	15:00	15:24	2
LC1013TN	nursereviewday1_arm_1	langton	1	2016-07-27	09:35	10:02	2
LC1013TN	doctorreviewday8_arm_1	langton	1	2016-08-03	09:37	10:25	2	8	16	8	4	0	0	0	36	.1	0	.45	1	1.25	1.25	1.25	5.3	9	15	10	9	9	9	9	70	0	1.5	0	0	0	0	0	1.5
LC1013TN	nursereviewday15_arm_1	langton		2016-08-12	09:51	10:17	2	15	20	4	18	24	12	16	109	0	0	0	0	0	0	0	0	10	10	10	10	10	10	10	70	3	3	3	3	3	3	3	21		0	0	0	0	0	0		0	0
LC1013TN	nursereviewday22_arm_1	langton	1	2016-08-19	15:30	16:02	2	0	0	0	8	0	4	0	12	0	0	0	0	0	0	0	0	11	11	11	11	11	11	11	77	8	4	0	3	0	0	0	15
LC1013TN	doctorsreviewday29_arm_1	langton	1	2016-08-24	10:30	11:15	2	12	8	8	8	8	8	8	60	0	0	0	0	0	0	0	0	14	14	14	14	14	14	14	98	0	0	0	0	2	0	0	2	0	0	0	0	0	0	0	0	Xanax	0
LC1013TN	nursereviewday36_arm_1	langton	1	2016-09-01	10:08	10:29	2	8	8	8	8	8	8	8	56	0	.25	0	0	0	0	0	0.25	0	0	0	12	12	12	12	48	0	0	1	0	4	0	0	5
LC1013TN	nursereviewday43_arm_1	langton	1	2016-09-07	10:38	11:02	2	4	4	4	0	8	8	8	36	0	0	1.5	1.5	0	0	0	3	11	11	11	11	11	11	11	77	3	2	0	0	2	0	5	12
LC1013TN	nursereviewday50_arm_1	langton	1	2016-09-14	10:40	11:02	2	0	0	8	8	4	0	0	20	0.65	0.65	0	0	.5	.75	.65	3.1999999999999997	11	11	11	11	11	11	11	77
LC1013TN	doctorsreviewday57_arm_1	langton	1	2016-09-21	11:00	11:28	2	9	9	6	6	6	0	0	36	0	0	0.35	0.35	0.35	0.85	0.6	2.5	15	15	11	11	11	7.5	7.5	78	1	2	0	1	0	0	5.5	9.5
LC1013TN	nursereviewday64_arm_1	langton	1	2016-09-28	09:45	10:01	2	9	9	9	9	9	3	0	48	0	0	0	0	0	0.25	2	2.25	11	11	11	11	11	11	11	77	0	0	0	0	0	2	2	4									mdma	0
LC1013TN	nursereviewday71_arm_1	langton	1	2016-10-05	13:10	13:20	2
LC1013TN	nursereviewday78_arm_1	langton	1	2016-10-12	10:39	11:09	2	9	9	9	9	9	9	9	63	0	0	0	0	.7	.7	.7	2.0999999999999996	7.5	7.5	7.5	7.5	7.5	7.5	7.5	52.5	0	0	0	0	0	14	0	14
LC1013TN	doctorreviewday85_arm_1	langton	1	2016-10-19	10:50	11:10	2	0	0	6	6	6	4	4	26	.5	1.5	0	0	0	0	0	2	10	10	10	10	10	10	10	70	3	0	6	0	0	0	5	14	0	0	0	0	0	0	0	0
LC1014CS	nursereviewday1_arm_1	langton	1	2016-08-03	15:20	15:48	2
LC1014CS	doctorreviewday8_arm_1	langton	1	2016-08-10	16:00	16:31	2	24	4	12	12	12	24	24	112	0	0	0	0	0	0	.5	0.5	5	6	5	6	5	6	5	38	0	0	0	0	0	6	0	6
LC1014CS	nursereviewday15_arm_1	langton	0				2
LC1014CS	nursereviewday22_arm_1	langton	1	2016-08-24	15:54	16:09	2	16	16	16	16	16	16	16	112	0	0	0	0	0	1	1	2	5	5	5	5	5	5	5	35	0	0	0	0	0	12	0	12	0	0	0	0	0	0	0	0
LC1014CS	doctorsreviewday29_arm_1	langton	1	2016-08-31	15:45	16:11	2	24	24	16	24	24	24	24	160	0	0	0	0	0	0	0.35	0.35	5	5	5	5	5	10	10	45	0	0	0	0	6	10	0	16	0	0	0	0	0	0	0	0
LC1014CS	nursereviewday36_arm_1	langton	1	2016-09-07	15:31	15:57	2	18	24	18	24	18	24	18	144	0	0	0	0	0	0	0	0	4	4	4	4	4	4	4	28	0	0	0	0	0	20
LC1014CS	nursereviewday43_arm_1	langton	1	2016-09-14	15:52	16:12	2	24	24	24	24	24	24	24	168	0	0	0	0	0	0.15	0	0.15	4	5	4	5	4	5	4	31
LC1014CS	nursereviewday50_arm_1	langton	1	2016-09-21	15:46	16:05	2	32	32	32	32	32	32	32	224	0	0.25	0	0	0	0.25	0.25	0.75	4.5	4.5	4.5	4.5	4.5	4.5	4.5	31.5	0	0	0	0	0	4	0	4	0	0	0	0	0	0	0	0
LC1014CS	doctorsreviewday57_arm_1	langton	0				2
LC1014CS	nursereviewday64_arm_1	langton	0				2
LC1014CS	nursereviewday71_arm_1	langton	0				2
LC1014CS	nursereviewday78_arm_1	langton	0				2
LC1014CS	doctorreviewday85_arm_1	langton	0				2
LC1015BB	nursereviewday1_arm_1	langton	1	2016-08-15	15:28	15:50	2
LC1015BB	doctorreviewday8_arm_1	langton	1	2016-08-22	15:50	16:30	2	12	12	6	12	12	12	12	78	1.25	1.25	3	2.1	1.7	1.25	1.25	11.799999999999999	2.5	2.5	2.5	2.5	2.5	2.5	2.5	17.5	0	0	0	0	0	0	0	0
LC1015BB	nursereviewday15_arm_1	langton	1	2016-08-30	15:40	16:08	2	14	14	14	14	14	14	14	98	0	0	0	2	0	0	0	2
LC1015BB	nursereviewday22_arm_1	langton	1	2016-09-06	16:06	16:26	2	18	18	18	18	18	18	18	126	0.85	0.85	0.85	0.85	.85	0.85	0.85	5.949999999999999	2	2	2	2	2	2	2	14	0	0	0	0	0	0	0	0	0	0	0	0	0	0	0	0
LC1015BB	doctorsreviewday29_arm_1	langton	1	2016-09-16	16:06	16:26	2
LC1015BB	nursereviewday36_arm_1	langton	1	2016-07-21	14:03	14:13	2	12	12	12	12	12	12	12	84	1	1	1	1	1	1	1	7	4	4	4	4	4	4	4	28	0	0	0	0	0	0	0	0	0	0	0	0	0	0	0	0
LC1015BB	nursereviewday43_arm_1	langton		2016-09-28	14:21	14:38	2	9	9	9	9	9	9	9	63	1.25	1.25	1.25	1.25	1.25	1.25	1.25	8.75	4	4	4	4	4	4	4	28	0	6	0	0	0	0	0	6
LC1015BB	nursereviewday50_arm_1	langton	1	2016-10-06	14:21	14:37	2	4	4	4	4	4	4	4	28	0.85	0.85	0.85	0.85	0.85	0.85	0.85	5.949999999999999	0	0	0	0	0	0	0	0	0	0	0	0	0	1	1	2	0	0	0	0	0	0	0	0
LC1015BB	doctorsreviewday57_arm_1	langton	0				2
LC1015BB	nursereviewday64_arm_1	langton	0				2
LC1015BB	nursereviewday71_arm_1	langton	0				2
LC1015BB	nursereviewday78_arm_1	langton	0				2
LC1015BB	doctorreviewday85_arm_1	langton	0				2
LC1016BY	nursereviewday1_arm_1	langton	1	2016-08-22	09:00	09:52	2
LC1016BY	doctorreviewday8_arm_1	langton	1	2016-08-29	14:31	15:02	2	16	16	16	16	16	16	16	112	2.5	2.5	2.5	2.5	2.5	2.5	2.5	17.5	4	4	4	4	4	4	4	28	0	0	0	0	0	0	0	0
LC1016BY	nursereviewday15_arm_1	langton		2016-09-05	10:28	10:34	2	24	24	24	24	24	24	24	168	2	2	2	2	4	4	4	20	2	6	6	6	2	2	2	26	0	0	0	0	0	0	0	0	0	0	0	0	0	0	0	0
LC1016BY	nursereviewday22_arm_1	langton	1	2016-09-12	14:30	15:10	2	28	40	40	40	20	20	0	188	3	2	2	2	3	3	5	20	1.5	1	1	1	1.5	1.5	2.5	10
LC1016BY	doctorsreviewday29_arm_1	langton	1	2016-09-19	11:30	11:50	2	32	0	32	24	32	32	32	184	2.5	2.5	2.5	2.5	2.5	2.5			3	3	3	3	3	3	3	21	0	0	0	0	0	0	0	0	0	0	0	0	0	0	0	0
LC1016BY	nursereviewday36_arm_1	langton	1	2016-09-26	14:40	15:10	2	40	40	40	40	40	40	40	280	1	1	1	1	1	1	1	7	2	2	2	2	2	2	2	14	0	0	0	0	0	0	0	0	0	0	00	0	0	0	0	0
LC1016BY	nursereviewday43_arm_1	langton	1	2016-10-16	14:30	15:15	2	0	0	0	8	24	0	16	48	3	3	2.5	3	2	3	4	20.5	1.5	1.5	1	1.5	1	1.5	2	10	0	0	0	0	0	0	0	0
LC1016BY	nursereviewday50_arm_1	langton	1	2016-10-13	14:30	15:15	2	32	32	32	32	32	32	32	224	1.5	1	1	1.5	1.5	1.5	1.5	9.5	.75	.5	.5	.75	.75	.75	.75	4.75	0	0	0	0	0	0	0	0
LC1016BY	doctorsreviewday57_arm_1	langton	1	2016-10-21	14:30	14:50	2	24	24	16	16	6	24	16	126	1.25	1.25	1.25	1.25	1.25	1.25	1.25	8.75	.75	.75	.75	.75	.75	.75	.75	5.25	0	0	0	0	0	0	0	0	0	0	0	0	0	0	0	0
LC1016BY	nursereviewday64_arm_1	langton	1	2016-10-28	16:10	16:40	2	24	16	16	16	16	24	24	136	0	0	0.5	.5	1	1	1	4	0	0	0.25	0.25	.5	.5	.5	2	0	0	0	0	0	0	0	0	2	0	0	0	0	1.5	2	5.5	Diazepam 5mg	0
LC1016BY	nursereviewday71_arm_1	langton	1	2016-11-04	15:30	16:00	2	24	32	16	24	16	32	16	160	1	1.5	1.5	1.5	1	1.5	1	9	.5	.75	.75	.75	.5	.75	.5	4.5	0	0	0	0	0	0	0	0	0	0	0	0	0	0	0	0	Diazepam 25mg	0
LC1016BY	nursereviewday78_arm_1	langton	1	2016-11-11	15:30	16:00	2	32	24	0	24	32	32	32	176	1	.01	0	2	.8	.8	.8	5.409999999999999	.5	0	0	1	.5	.5	.5	3	0	0	0	0	0	0	0	0	0	0	0	0	0	0	0	0	Diazepam 5mg	0
LC1016BY	doctorreviewday85_arm_1	langton	0				2
LC1017DS	nursereviewday1_arm_1	langton	1	2016-09-07	13:46	14:10	2
LC1017DS	doctorreviewday8_arm_1	langton	1	2016-09-14	15:05	15:47	2	24	24	8	16	24	32	32	160	0	.35	0	.35	.6	.35	.35	2	.5	.5	.5	.5	.5	.5	.5	3.5	0	3.2	0	0	6.4	10.8	0	20.400000000000002
LC1017DS	nursereviewday15_arm_1	langton	1	2016-09-20	13:30	14:00	2	16	24	24	24	16	32	32	168	.15	.35	.35	0	0	.5	.65	2	.25	.5	.5	0	0	.75	1	3	2	3.2	0	3	6	3	0	17.2	0	0	0	0	0	0	0	0
LC1017DS	nursereviewday22_arm_1	langton	1	2016-09-29	15:30	16:10	2	16	24	32	32	32	32	32	200	0	0	.15	0	.35	.5	.5	1.5	0	0	.25	0	.5	.75	.75	2.25	4.5	0	0	0	8.5	6.6	0	19.6	0	0	0	0	0	0	0	0
LC1017DS	doctorsreviewday29_arm_1	langton	1	2016-10-05	14:40	15:10	2	24	16	32	12	12	32	24	152	.3	0	.3	0	.5	0	0	1.1	1	0	1	0	1	0	0	3	0	0	0	3.2	2.2	8.4	5.6	19.4	0	0	0	0	0	0	0	0
LC1017DS	nursereviewday36_arm_1	langton	1	2016-10-11	13:30	14:10	2	32	16	32	32	24	24	24	184	0	0	.35	.15	0	.35	.35	1.2	0	0	.25	.25	0	.5	.5	1.5	0	0	0	2.4	7	8	8.4	25.799999999999997	0	0	0	0	0	0	0	0
LC1017DS	nursereviewday43_arm_1	langton	1	2016-10-19	12:30	13:15	2	32	32	24	32	32	32			0	0	.15	.15	0	.35	.35	0.9999999999999999	0	0	0.25	0.25	0	.25	.25	1	0	4.8	0	3.5	2.4	0	3	13.700000000000001	0	0	00	0	0	0	0	0
LC1017DS	nursereviewday50_arm_1	langton	0				2
LC1017DS	doctorsreviewday57_arm_1	langton	0				2
LC1017DS	nursereviewday64_arm_1	langton	0				2
LC1017DS	nursereviewday71_arm_1	langton	0				2
LC1017DS	nursereviewday78_arm_1	langton	1	2016-11-22	12:10	12:45	2	0	0	0	0	0	0	0	0	0	0	0	0.1	.1	.2	.2	0.6000000000000001	0	0	0	0	0	0	0	0	0	0	0	0	7	3	5	15	0	0	0	0	0	0	0	0
LC1017DS	doctorreviewday85_arm_1	langton					0
LC1018RJ	nursereviewday1_arm_1	langton	1	2016-09-06	10:40	11:10	2
LC1018RJ	doctorreviewday8_arm_1	langton	1	2016-09-14	16:12	16:39	2	16	16	8	8	12	12	16	88	1.25	1.25	1.25	1.25	1.25	0	1.5	7.75	0	0	0	0	0	0	0	0	0	0	0	0	0	0	0	0	0	0	0	0	0	0	0	0	Roll tobacco (grams)	1.7
LC1018RJ	nursereviewday15_arm_1	langton	1	2016-09-21	14:21	14:38	2	28	28	28	28	28	28	28	196	.75	.75	1.5	1.5	1.25	.75	.75	7.25	1	2	0	0	0	0	0	3	0	0	0	0	0	0	0	0	0	0	0	0	0	0	0	0
LC1018RJ	nursereviewday22_arm_1	langton	1	2016-09-06	13:33	13:56	2	28	28	28	28	28	28	28	196	.6	.15	0	.25	.35	.45	.5	2.3	0	0	0	0	0	0	0	0	0	1	1	0	1	1	0	4	0	0	0	0	0	0	0	0	Codeine and Ibuprofen tablets	4
LC1018RJ	doctorsreviewday29_arm_1	langton	1	2016-10-12	13:40	14:16	2	32	32	32	32	32	32	32	224	1	.5	1	1	1.5	1	1	7	1.5	.5	1	1.5	1	1.5	1	8	5	0	0	0	2.8	1.4	0	9.2	0	0	0	0	0	0	0	0
LC1018RJ	nursereviewday36_arm_1	langton	0				2
LC1018RJ	nursereviewday43_arm_1	langton	1	2016-10-19	13:38	13:57	2	32	32	32	32	32	32	32	224	.35	.35	.25	.25	.25	.4	.4	2.25	0.2	0.2	0.2	0.2	0.2	0.2	0.2	1.4	0	0	0	0	0	0	0	0	0	0	00	0	0	0	0	0
LC1018RJ	nursereviewday50_arm_1	langton	1	2016-10-26	15:15	15:40	2	32	32	32	32	32	32	32	224	.25	.35	.25	.25	.25	.4	.4	2.15	1	1	1	1	1	1	1	7	1	0	0	0	0	1	1	3	0	0	0	0	0	0	0	0	Alprazolam 2mg tablet	0
LC1018RJ	doctorsreviewday57_arm_1	langton	1	2016-11-04	14:30	15:11	2	32	32	32	32	32	32	32	224	.7	1	.5	.4	.7	.7	.7	4.7	.5	.5	.5	.5	.5	.5	.5	3.5	0	0	2	3	0	0	0	5	0	0	0	0	0	0	0	0	Alprazolam 2mg tablet	0
LC1018RJ	nursereviewday64_arm_1	langton	1	2016-11-09	15:04	15:27	2	32	32	32	32	32	32	32	224	0	.25	0	.4	0	0	0	0.65	0	.25	0	0	0	0	0	0.25	0	0	0	4	1.5	0	0	5.5	0	0	00	0	0	0	0	0
LC1018RJ	nursereviewday71_arm_1	langton	1	2016-11-16	13:30	13:47	2	32	32	32	32	32	32	32	224	.1	.4	.25	.25	.25	.4	.4	2.05	.5	.5	.5	.5	.5	.5	.5	3.5	0	0	0	0	0	0	1	1	0	0	0	0	0	0	0	0
LC1018RJ	nursereviewday78_arm_1	langton	1	2016-11-23	13:50	14:04	2	24	24	24	24	24	24	24	168	.25	.25	.25	.25	.25	.25	.25	1.75	.5	.5	.5	.5	.5	.5	.5	3.5	0	0	0	0	0	0	0	0	0	0	0	0	0	0	0	0
LC1018RJ	doctorreviewday85_arm_1	langton	1	2016-11-30	13:35	14:05	2	32	32	32	32	32	32	32	224	.25	.25	.25	.25	.25	.25	.25	1.75	.5	.5	.5	.5	.5	.5	.5	3.5	2	2	0	0	0	0	0	4	0	0	0	0	0	0	0	0
LC1019BC	nursereviewday1_arm_1	langton	15:151	2016-09-12	15:15	16:00	2
LC1019BC	doctorreviewday8_arm_1	langton	1	2016-09-21	16:15	16:38	2	0	0	32	32	32	16	24	136	1.25	1.25	0	0	0	00	0	2.5	15	15	15	20	20	20	20	125	0	0	0	0	6	3	1	10	0	0	0	0	0	0	0	0	Diazepam 5mg	0
LC1019BC	nursereviewday15_arm_1	langton	1	2016-09-28	15:40	16:20	2	32	32	32	18	16	8	18	156	0	.85	.85	1.25	.85	.25	0	4.050000000000001	15	15	15	15	15	15	15	105	0	0	0	0	4	16	0	20	0	0	0	0	0	0	0	0
LC1019BC	nursereviewday22_arm_1	langton	1	2016-10-04	15:20	16:00	2	32	32	32	32	32	32	32	224	.7	.85	.7	.85	.85	.85	.85	5.6499999999999995	8	9	15	9	9	15	15	80	0	0	0	0	0	0	0	0	0	0	0	0	0	0	0	0
LC1019BC	doctorsreviewday29_arm_1	langton	1	2016-10-10	09:18	09:42	2	32	32	32	32	32	32	32	224	.5	.5	.5	.5	0	.5	.5	3	10	10	10	10	20	5	10	75	0	0	0	0	20	0	1.5	21.5	0	0	0	0	0	0	0	0
LC1019BC	nursereviewday36_arm_1	langton	0				2
LC1019BC	nursereviewday43_arm_1	langton	1	2016-10-16	15:30	16:00	2	12	0	18	0	18	12	12	72	.4	.65	.15	0	.4	.85	1.25	3.7	10	10	10	10	10	14	10	74	1.7	1.5	0	6	0	0	0	9.2	0	0	0	0	0	0	0	0
LC1019BC	nursereviewday50_arm_1	langton	1	2016-11-02	15:45	16:20	2	32	32	32	32	32	32	32	224	.6	.6	.35	.85	.4	.85	0	3.65	10	10	10	10	10	10	18	78	0	2	0	0	0	0	4	6	0	0	0	0	0	0	0	0
LC1019BC	doctorsreviewday57_arm_1	langton	1	2016-11-09	15:53	16:24	2	32	16	32	32	16	32	32	192	0	0	.85	0	0	0	0	0.85	25	25	8	25	25	25	25	158	1	1	0	0	0	8	0	10	0	0	0	0	0	0	0	0	Temazepam 10mg	0
LC1019BC	nursereviewday64_arm_1	langton	1	2016-11-14	15:30	16:00	2	32	16	24	32	32	32	16	184	0	0	0	.85	0.35	0	.35	1.5499999999999998	25	25	25	10	10	25	15	135	0	2	2	0	1	18	0	23	0	0	0	0	0	0	0	0
LC1019BC	nursereviewday71_arm_1	langton	1	2016-11-22	14:30	15:00	2	8	32	32	32	32	32	32	200	0	0.6	0.85	0.85	.25	0	0.4	2.9499999999999997	15	15	15	15	15	15	15	105	18	0	0	0	1	8	0	27	0	0	0	0	0	0	0	0
LC1019BC	nursereviewday78_arm_1	langton	1	2016-11-30	15:00	15:30	2	32	32	32	32	16	32	32	208	0.4	0.4	0	0.65	0.15	0.4	0.15	2.15	15	15	15	15	15	15	15	105	0	2	0	0	18	0	0	20	0	0	0	0	0	0	0	0	3 Lines Cocaine	0
LC1019BC	doctorreviewday85_arm_1	langton	1	2016-12-07	16:10	16:30	2	32	32	32	32	32	32	32	224	0.4	0.65	0.85	0.85	0	0.4	0.6	3.75	12.5	12.5	12.5	12.5	12.5	12.5	12.5	87.5	0	0	0	0	20	0	0	20	0	0	0	0	0	0	0	0
LC1020SP	nursereviewday1_arm_1	langton	1	2016-09-12	10:46	11:10	2
LC1020SP	doctorreviewday8_arm_1	langton	1	2016-09-21	09:30	09:50	2	0	0	8	16	24	32	32	112	0	0	.5	.5	.5	.5	.5	2.5	10	10	10	10	10	10	10	70	14	14	0	0	0	0	0	28	0	0	0	0	0	0	0	0
LC1020SP	nursereviewday15_arm_1	langton	1	2016-09-28	10:41	11:04	2	32	32	32	32	32	32	32	224	.1	.5	0	0	0	0	0	0.6	10	0	0	0	0	0	0	10	0	0	0	3	6	6	0	15	0	0	0	0	0	0	0	0
LC1020SP	nursereviewday22_arm_1	langton	1	2016-10-05	09:56	10:10	2	32	32	32	32	32	32	32	224	2	0	3.5	0	0	0	0	5.5	10	10	10	10	10	10	10	70	0	0	0	0	0	4	0	4
LC1020SP	doctorsreviewday29_arm_1	langton	0				2
LC1020SP	nursereviewday36_arm_1	langton	1	2016-10-20	14:40	15:00	2	0	0	0	32	24	0	0	56	.4	.4	.4	.4	.4	.4	.4	2.8	1	1	1	1	1	1	1	7	0	0	5	0	0	0	0	5	0	0	0	0	0	0	0	0
LC1020SP	nursereviewday43_arm_1	langton	0				2
LC1020SP	nursereviewday50_arm_1	langton	0				2
LC1020SP	doctorsreviewday57_arm_1	langton	0				2
LC1020SP	nursereviewday64_arm_1	langton	0				2
LC1020SP	nursereviewday71_arm_1	langton	0				2
LC1020SP	nursereviewday78_arm_1	langton	0				2
LC1020SP	doctorreviewday85_arm_1	langton	0				2
LC1022MF	nursereviewday1_arm_1	langton	1	2016-09-26	14:36	15:01	2
LC1022MF	doctorreviewday8_arm_1	langton	1	2016-10-05	09:45	10:15	2	32	32	32	32	32	32	32	224	1	1	1	1	1	1	1	7	1	1	1	1	1	1	1	7	0	0	0	0	0	1.6	1.6	3.2
LC1022MF	nursereviewday15_arm_1	langton	1	2016-10-10	11:41	11:58	2	32	32	32	32	32	32	32	224	.75	1	.75	1	.75	1	.75	6	1	1	1	1	1	1	1	7	0	0	0	0	0	4	0	4
LC1022MF	nursereviewday22_arm_1	langton	1	2016-10-17	11:50	12:12	2	32	32	32	32	32	32	32	224	1.4	1.4	1.4	1.4	1.4	1.4	1.4	9.8	1	1	1	1	1	1	1	7	0	0	0	0	1	1	1	3
LC1022MF	doctorsreviewday29_arm_1	langton	1	2016-10-24	11:30	11:50	2	32	32	32	32	32	32	32	224	2	2	2	2	2	2	2	14	1	1	1	1	1	1	1	7	0	0	0	0	0	0	1.4	1.4
LC1022MF	nursereviewday36_arm_1	langton	1	2016-11-02	08:58	09:16	2	32	32	32	32	32	32	32	224	1	1	1	1	1	1	1	7	1.5	1.5	1.5	1.5	1.5	1.5	1.5	10.5	0	3	0	0	0	0	0	3	0	0	0	0	0	0	0	0
LC1022MF	nursereviewday43_arm_1	langton	1	2016-11-07	11:00	11:21	2	32	32	32	32	32	32	32	224	.25	0	1.25	1.25	1.25	1.25	1.25	6.5	0.3	0	1	1	1	1	1	5.3	0	0	0	1	0	0	0	1	0	0	0	0	0	0	0	0	0	0
LC1022MF	nursereviewday50_arm_1	langton	1	2016-11-14	11:05	11:26	2	32	32	32	32	32	32	32	224	1	1	1	1	1	1	1	7	1	1	1	1	1	1	1	7	0	0	0	0	1	1	0	2	0	0	0	0	0	0	0	0
LC1022MF	doctorsreviewday57_arm_1	langton	1	2016-11-21	15:00	15:23	2	32	32	32	32	32	32	32	224	0.75	0.75	0.75	0.75	0.75	0.75	0.75	5.25	1	1	1	1	1	1	1	7	0	1	0	1	0	1	0	3	0	0	0	0	0	0	0	0	Heroin	1
LC1022MF	nursereviewday64_arm_1	langton	1	2016-11-28	12:22	12:42	2	32	32	32	32	32	32	32	224	1	1	1	1	1	1	1	7	1	2	1	2	1	2	1	10	0	0	0	0	1	0	0	1	0	0	0	0	0	0	0	0
LC1022MF	nursereviewday71_arm_1	langton	1	2016-12-05	11:50	12:09	2	32	32	32	32	32	32	32	224	0.75	0.75	0.75	0.75	0.75	0.75	0.75	5.25	1	1	1	1	1	1	2	8	0	2	0	0	0	2	0	4	0	0	0	0	0	0	0	0	0	0
LC1022MF	nursereviewday78_arm_1	langton	1	2016-12-12	12:02	12:19	2	32	32	32	32	32	32	32	224	1	1	1	1	1	1	1	7	.5	.5	.5	.5	.5	.5	.5	3.5	1	0	0	0	0	0	0	1	0	0	0	0	0	0	0	0
LC1022MF	doctorreviewday85_arm_1	langton	0				2
LC1023RG	nursereviewday1_arm_1	langton	1	2016-10-05	10:33	10:56	2
LC1023RG	doctorreviewday8_arm_1	langton	1	2016-10-17	10:02	10:18	2	16	16	16	32	32	32	32	176	1	0.5	0.5	0	0.5	0.5	0.5	3.5	8	7	7	7	5	5	5	44	0	0	0	0	0	0	0	0	0	0	0	0	0	0	0	0	Heroin 1mg	0
LC1023RG	nursereviewday15_arm_1	langton	0				2
LC1023RG	nursereviewday22_arm_1	langton	0				2
LC1023RG	doctorsreviewday29_arm_1	langton	0				2
LC1023RG	nursereviewday36_arm_1	langton	0				2
LC1023RG	nursereviewday43_arm_1	langton	0				2
LC1023RG	nursereviewday50_arm_1	langton	0				2
LC1023RG	doctorsreviewday57_arm_1	langton	0				2
LC1023RG	nursereviewday64_arm_1	langton	0				2
LC1023RG	nursereviewday71_arm_1	langton	0				2
LC1023RG	nursereviewday78_arm_1	langton	0				2
LC1023RG	doctorreviewday85_arm_1	langton	0				2
LC1024AC	nursereviewday1_arm_1	langton	1	2016-10-06	15:00	15:30	2
LC1024AC	doctorreviewday8_arm_1	langton	1	2016-10-12	16:15	16:53	2	32	32	0	8	16	24	32	144	0	0	1.5	.5	.5	.5	.5	3.5	10	10	10	10	10	10	10	70	3	3	0	3	3	0	0	12
LC1024AC	nursereviewday15_arm_1	langton	1	2016-10-19	15:30	16:00	2	32	32	32	32	32	32	32	224	0	0.5	.25	.25	.5	0	.5	2	10	10	10	10	10	30	10	90	0	0	0	0	0	20	0	20
LC1024AC	nursereviewday22_arm_1	langton	1	2016-10-26	16:00	16:35	2	32	32	32	32	32	32	32	224	0	0	0.5	0	0.5	0.5	0.5	2	10	2	10	10	10	10	10	62	1.2	1.2	0	6	0	0	0	8.4
LC1024AC	doctorsreviewday29_arm_1	langton	1	2016-11-03	14:30	15:05	2	32	32	32	32	32	32	32	224	0	0	0	0	0.5	0.5	0.5	1.5	0	0	0	1	2	0	0	3	1	1	1	0	0	0	0	3	0	0	0	0	0	0	0	0
LC1024AC	nursereviewday36_arm_1	langton	1	2016-11-09	15:44	16:00	2	32	32	32	32	32	32	32	224	.5	0	0	0	1	1	.5	3	0	0	0	0	0	0	0	0	0	0	0	0	0	0	0	0	0	0	00	0	0	0	0	0
LC1024AC	nursereviewday43_arm_1	langton	1	2016-11-16	15:41	15:57	2	32	32	32	32	32	32	32	224	.5	.5	0	0	0	1	.5	2.5	0	0	0	0	0	0	0	0	0	0	0	2	6	0	0	8	0	0	0	0	0	0	0	0
LC1024AC	nursereviewday50_arm_1	langton	1	2016-11-23	15:30	16:00	2	32	32	32	32	32	32	32	224	0	0	.5	0	0.75	0	0	1.25	0	0	0	0	0	0	0	0	1.2	1.2	0	0	0	20	0	22.4	0	0	00	0	0	0	0	0	0	0
LC1024AC	doctorsreviewday57_arm_1	langton	1	2016-11-30	16:20	16:44	2	32	32	32	32	32	32	32	224	0	0	0.5	0	0.5	0.5	0.5	2	0	0	.5	0	.5	.5	.5	2	0	0	0	3	0	0	0	3	0	0	0	0	0	0	0	0
LC1024AC	nursereviewday64_arm_1	langton		2016-12-07	15:30	16:00	2	32	32	32	32	24	32	24	208	0	0	0	0	1	1	1	3	0	0	0	0	1	1	1	3	0	0	0	0	0	4	0	4	0	0	0	0	0	0	0	0
LC1024AC	nursereviewday71_arm_1	langton	1	2016-12-14	15:50	16:30	2	32	32	32	32	8	32	32	200	0	0	0.5	0	.25	1.5	0.5	2.75	0	0	0	0	0	0	0	0	1.2	1.2	0	0	10	0	4	16.4	0	0	0	0	0	0	0	0
LC1024AC	nursereviewday78_arm_1	langton	1	2016-12-19	15:30	16:00	2	32	32	32	32	32	32	32	224	0	0	0	0	0.5	1.5	.5	2.5	0	0	0	0	0	0	0	0	0	0	0	0	6	0	2.5	8.5	0	0	0	0	0	0	0	0
LC1024AC	doctorreviewday85_arm_1	langton	0				2
LC1025JM	nursereviewday1_arm_1	langton	1	2016-10-19	12:12	12:39	2
LC1025JM	doctorreviewday8_arm_1	langton	1	2016-10-26	11:30	11:58	2	8	8	4	6	6	6	6	44	1	1	1	1	1	1	1	7	2	2	2	2	2	2	2	14	0	0	0	3	3	3	3	12
LC1025JM	nursereviewday15_arm_1	langton	1	2016-11-04	11:35	11:51	2	16	12	16	12	16	12	16	100	1.4	1.4	1.4	1.4	1.4	1.4	1.4	9.8	3	3	3	3	3	3	3	21	0	0	7.5	1.5	0	0	0	9	0	0	0	0	0	0	0	0
LC1025JM	nursereviewday22_arm_1	langton	1	2016-11-08	14:00	14:30	2	16	16	16	16	16	16	16	112	1.75	1.75	1.75	1.75	0	0	0	7	3	3	3	3	3	3	3	21	2	2	0	2	2	2	0	10									Diazepam 5mg	0
LC1025JM	doctorsreviewday29_arm_1	langton	1	2016-11-17	14:30	14:50	2	16	16	16	16	16	16	16	112	1.2	1.2	1.2	1.2	1.2	1.2	1.2	8.4	3	3	3	3	3	3	3	21	2	2	8	2	2	2	2	20	0	0	00	0	0	0	0	0	MDMA	0
LC1025JM	nursereviewday36_arm_1	langton	1	2016-11-24	13:17	13:35	2	24	24	24	24	8	24	24	152	2	2	2	2	2	2	2	14	3.5	3.5	3.5	3.5	3.5	3.5	3.5	24.5	3	0	0	0	11	5	5	24	0	0	0	0	0	0	0	0
LC1025JM	nursereviewday43_arm_1	langton	1	2016-11-30	12:15	12:38	2	24	24	24	24	24	24	24	168	1.2	1.2	1.2	1.2	1.2	1.2	1.2	8.4	3	3	3	3	3	3	3	21	0	0	0	0	0	0	0	0	0	0	0	0	0	0	0	0
LC1025JM	nursereviewday50_arm_1	langton	1	2016-12-08	13:12	13:30	2	32	24	24	32	24	24	24	184	1.2	1.2	1.2	1.2	1.2	1.2	1.2	8.4	4	4	4	4	4	4	4	28	0	4	5	4	0	4	5	22	0	0	0	0	0	0	0	0
LC1025JM	doctorsreviewday57_arm_1	langton	1	2016-12-15	15:00	15:30	2	32	24	24	32	24	24	24	184	1.2	1.2	1.2	1.2	1.2	1.2	1.2	8.4	4	4	4	4	4	4	4	28	5	5	5	5	5	0	5	30	0	0	0	0	0	0	0	0	valium 5mg	1
LC1025JM	nursereviewday64_arm_1	langton	1	2016-12-22	12:16	12:32	2	24	32	24	24	24	24	24	176	1	1	1	1	1	1	1	7	3	3	3	3	3	3	3	21	5	5	5	5	5	5	5	35	0	0	0	0	0	0	0	0
LC1025JM	nursereviewday71_arm_1	langton	0				2
LC1025JM	nursereviewday78_arm_1	langton	0				2
LC1025JM	doctorreviewday85_arm_1	langton	1	2017-01-11	15:30	16:00	2	32	32	32	32	24	24	24	200	0	1.5	1.5	1.5	1.5	1.5	1.5	9	3	3	3	3	3	3	3	21	0	0	0	0	0	0	0	0	0	0	0	0	0	0	0	0
LC1026SP	nursereviewday1_arm_1	langton	1	2016-10-27	12:05	12:30	2
LC1026SP	doctorreviewday8_arm_1	langton	1	2016-11-04	13:32	14:05	2	6	6	6	4	4	6	6		1,5	1.5	1.5	2	.75	.75	.75		2	2	2	2	2	2	2	14	0	0	0	0	0	0	0	0	0	0	0	0	0	0	0	0
LC1026SP	nursereviewday15_arm_1	langton	1	2016-11-10	14:14	14:43	2	8	8	8	8	8	8	8	56	2.5	1.5	.75	0	1.5	1.5	2.5	10.25	5	3	1.5	0	3	3	5	20.5	0	0	0	0	0	0	0	0	0	0	0	0	0	0	0	0
LC1026SP	nursereviewday22_arm_1	langton	1	2016-11-18	12:14	12:45	2	16	16	16	16	16	16	16	112	5	5	1.25	1.25	0	0	1.25	13.75	0	0	0	0	0	0	0	0	0	0	0	0	0	0	0	0	0	0	0	0	0	0	0	0
LC1026SP	doctorsreviewday29_arm_1	langton	1	2016-11-23	13:35	14:30	2	16	16	16	16	16	16	16	112	.5	1.25	1	.75	2.5	2	2	10	2	2	2	2	2	2	2	14	0	0	0	0	0	0	0	0	0	0	0	0	0	0	0	0
LC1026SP	nursereviewday36_arm_1	langton	1	2016-11-28	12:43	13:08	2	16	16	16	16	16	16	16	112	1.5	0	0	0	0.5	1.5	0	3.5	2	2	2	2	2	2	2	14	0	0	0	0	0	0	0	0	0	0	0	0	0	0	0	0
LC1026SP	nursereviewday43_arm_1	langton	1	2016-12-07	13:00	13:30	2	16	16	16	16	16	16	16	112	3	4	2.25	3	0.5	0.5	2	15.25	6	8	4	6	1	1	4	30	0	0	0	0	0	0	0	0	0	0	0	0	0	0	0	0
LC1026SP	nursereviewday50_arm_1	langton	1	2016-12-15	13:27	14:00	2	16	0	16	16	16	16	16	96	0	0	3	2.5	2.5	3.5	1.75	13.25	10	10	10	10	10	10	10	70	0	0	0	0	0	0	0	0	0	0	0	0	0	0	0	0
LC1026SP	doctorsreviewday57_arm_1	langton	1	2016-12-21	13:30	14:21	2	12	12	12	12	12	12	12	84	.75	0	0	0	1.25	1.25	0.75	4	.5	.5	.5	.5	.5	0.5	0.5	3.5	0	0	0	0	0	1.4	0	1.4	0	0	0	0	0	0	0	0
LC1026SP	nursereviewday64_arm_1	langton	0				2
LC1026SP	nursereviewday71_arm_1	langton	0				2
LC1026SP	nursereviewday78_arm_1	langton	1	2017-01-11	13:11	13:35	2	12	12	12	12	12	12	12	84	1.75	1.75	2.5	1.75	2.25	2.5	2.5	15	2	2	2	2	2	2	2	14	0	0	0	0	0	0	2	2	0	0	0	0	0	0	0	0
LC1026SP	doctorreviewday85_arm_1	langton	1	2017-01-18	13:30	14:01	2	12	0	0	12	12	12	12	60	2.75	1.5	1.5	1.5	1.75	1.25	2.5	12.75	2	1	1	1	1	1	1	8	0	0	0	0	0	0	0	0	0	0	0	0	0	0	0	0
LC1027DK	nursereviewday1_arm_1	langton	141	2016-11-02	14:30	15:00	2
LC1027DK	doctorreviewday8_arm_1	langton	1	2016-11-09	13:45	14:03	2	0	2	8	12	8	12	0	42	.4	.4	.4	.4	.4	.4	.4	2.8	3	3	3	3	3	3	3	21	3	3	3	3	3	3	3	21	0	0	0	0	0	0	0	0
LC1027DK	nursereviewday15_arm_1	langton	1	2016-11-15	14:15	14:42	2	0	0	0	0	0	0	0	0	2	.35	.35	.35	.35	.35	.35	4.1000000000000005	3	3	3	3	3	3	3	21	4	0	3	3	4	3	4	21	0	0	0	0	0	0	0	0
LC1027DK	nursereviewday22_arm_1	langton	1	2016-11-16	13:14	14:36	2	0	0	0	0	0	0	0	0	.25	0	.35	.35	.35	.35	.35	2	2	0	3	3	3	3	3	17	2	0	4	4	4	4	4	22	0	0	0	0	0	0	0	0
LC1027DK	doctorsreviewday29_arm_1	langton	1	2016-11-30	14:10	14:39	2	0	0	0	0	0	0	6	6	.35	.35	.35	.35	.35	.35	.35	2.45	3	3	3	3	3	3	3	21	6	6	6	4.5	6	6	4.5	39	0	0	0	0	0	0	0	0
LC1027DK	nursereviewday36_arm_1	langton	1	2016-12-06	14:15	14:40	2	8	0	6	0	0	0	8	22	.4	.4	.4	.4	.4	.4	.4	2.8	3	3	3	3	3	3	3	21	4.5	0	6	6	6	6	4.5	33	0	0	00	0	0	0	0	0
LC1027DK	nursereviewday43_arm_1	langton	1	2016-12-14	14:19	14:50	2	0	0	0	0	0	0	16	16	.35	.35	0	.35	.35	.35	0	1.75	3	3	3	3	3	3	3	21	3	4	4	3	4	4	3	25	0	0	0	0	0	0	0	0
LC1027DK	nursereviewday50_arm_1	langton		2016-12-20	14:11	14:37	2	0	0	0	0	0	0	0	0	0.35	0.35	0.35	0.35	0.35	0.35	0.35	2.45	3	3	3	3	3	3	3	21	5.5	5.5	5.5	5.5	5.5	5.5	5.5	38.5	0	0	00	0	0	0	0	0
LC1027DK	doctorsreviewday57_arm_1	langton	0				2
LC1027DK	nursereviewday64_arm_1	langton	0				2
LC1027DK	nursereviewday71_arm_1	langton	0				2
LC1027DK	nursereviewday78_arm_1	langton	0				2
LC1027DK	doctorreviewday85_arm_1	langton	0				2
LC1028MK	nursereviewday1_arm_1	langton	1	2016-11-11			2
LC1028MK	doctorreviewday8_arm_1	langton	1	2016-11-18	14:30	15:03	2	6	8	3	3	2	0	0		0.25	0	0.25	0.25	0.5	0.75	0.75	2.75	0	0	0	0	0	0	0	0	0	8	0	10	6	6	6	36	0	0	0	0	0	0	0	0	0	0
LC1028MK	nursereviewday15_arm_1	langton	1	2016-11-25	15:50	16:05	2	12	12	12	12	12	12	12	84	0.25	0	0	0.25	0.5	0.5	0	1.5	0	0	0	0	0	0	0	0	3	0	4	2	0	6	6	21	0	0	0	0	0	0	0	0
LC1028MK	nursereviewday22_arm_1	langton	0				2
LC1028MK	doctorsreviewday29_arm_1	langton	1	2016-12-07	09:10	09:35	2	8	12	8	6	16	16	16	82	1	0	1	0	1	0	0	3	0	0	0	0	0	0	0	0	0	2	0	0	6	2	6	16	0	0	0	0	0	0	0	0	0	0
LC1028MK	nursereviewday36_arm_1	langton		2016-12-14	10:45	11:21	2	8	0	8	8	5	0	0	29	1.5	2	0	0	1	1	1	6.5	0	0	0	0	0	0	0	0	8	0	0	0	10	4	6	28	0	0	0	0	0	0	0	0
LC1028MK	nursereviewday43_arm_1	langton	1	2016-12-21	14:00	14:30	2	0	8	2	2	4	0	0	16	1	1	.5	1	1	1	1	6.5	0	0	0	0	0	0	0	0	0	2	4	6	8	8	8	36	0	0	0	0	0	0	0	0
LC1028MK	nursereviewday50_arm_1	langton	0				2
LC1028MK	doctorsreviewday57_arm_1	langton	0				2
LC1028MK	nursereviewday64_arm_1	langton	1	2017-01-13	14:00	14:30	2	3	12	6	14	0	5	0	40	0.5	0	0.5	0	0.5	0	0.5	2	0	0	0	0	0	0	0	0	6	4	0	0	0	4	0	14	0	0	0	0	0	0	0	0
LC1028MK	nursereviewday71_arm_1	langton	0				2
LC1028MK	nursereviewday78_arm_1	langton	1	2017-01-27	14:20	14:45	2	16	16	16	0	8	0	2	58	0	0	0.5	1	0.5	1	1	4	0	0	0	0	0	0	0	0	0	0	6	10	4	6	6	32
LC1028MK	doctorreviewday85_arm_1	langton	0				2
LC1029JK	nursereviewday1_arm_1	langton	1	2016-11-18	10:45	11:05	2
LC1029JK	doctorreviewday8_arm_1	langton	1	2016-11-23	14:50	15:27	2	32	0	0	0	16	32	48	128	1.5	5	6	6	3	1.5	1.5	24.5	1	2	2.5	2.5	1	1	1	11	0	0	0	0	0	0	0	0	0	0	0	0	0	0	0	0
LC1029JK	nursereviewday15_arm_1	langton	1	2016-12-01	12:23	12:52	2	32	0	0	0	40	40	40	152	1 to 2	5	5	5	1 to 3	1 to 3	1 to 3		0	0	0	0	0	0	0	0	0	0	0	0	0	0	0	0	0	0	0	0	0	0	0	0	0	0
LC1029JK	nursereviewday22_arm_1	langton	0				2
LC1030PG	nursereviewday1_arm_1	langton	1	2017-01-18	10:40	11:00	2
LC1030PG	doctorreviewday8_arm_1	langton	1	2017-01-25	11:15	11:40	2	24	24	18	24	24	24	24	162	2	1	0.3	0.3	2	2	1	8.6	5	5	5	5	8	5	8	41	0	2	0	0	0	0	0	2	0	0	0	0	0	0	0	0
LC1030PG	nursereviewday15_arm_1	langton	1	2017-02-02	12:05	12:35	2	15	3	0	15	15	15	15	78	2	1	0	2	2	2	2	11	10	10	2	10	10	10	10	62	0	0	0	0	0	0	0	0	0	0	0	0	0	0	0	0
LC1030PG	nursereviewday22_arm_1	langton	1	2016-02-09	12:59	13:17	2	12	12	12	12	12	12	12	84	1	1	1	1	1	1	1	7	12.5	12.5	12.5	12.5	12.5	12.5	12.5	87.5	0	0	0	0	0	0	0	0	0	0	0	0	0	0	0	0
LC1030PG	doctorsreviewday29_arm_1	langton					0
LC1030PG	nursereviewday36_arm_1	langton	0				2
LC1030PG	nursereviewday43_arm_1	langton	0				2
LC1030PG	nursereviewday50_arm_1	langton	0				2
LC1030PG	doctorsreviewday57_arm_1	langton	0				2
LC1030PG	nursereviewday64_arm_1	langton	0				2
LC1030PG	nursereviewday71_arm_1	langton	0				2
LC1030PG	nursereviewday78_arm_1	langton	0				2
LC1030PG	doctorreviewday85_arm_1	langton	0				2
LC1031LM	nursereviewday1_arm_1	langton	1	2017-01-24	11:00	11:30	2
LC1031LM	doctorreviewday8_arm_1	langton	1	2017-02-01	10:30	11:10	2	32	32	24	32	32	32	32	216	2.5	2.5	5	2.5	2.5	2.5	2.5	20	15	15	15	15	15	15	15	105	1.6	.8	0	1.6	.8	1.6	0	6.4	0	0	0	0	0	0	0	0
LC1031LM	nursereviewday15_arm_1	langton	1	2017-02-08	09:50	10:20	2	32	32	32	32	32	32	32	224	4	4	4	4	4	4	4	28	15	15	15	15	15	15	15	105	1	1	1	1	1	3	1	9	0	0	0	0	0	0	0	0
LC1031LM	nursereviewday22_arm_1	langton	1	2017-02-14	10:15	10:50	2	32	32	32	32	32	32	32	224	4	4	4	4	4	4	4	28	15	15	15	15	15	15	15	105	4.8	4.8	4.8	4.8	4.8	4.8	4.8	33.6	0	0	0	0	0	0	0	0	Ice (point)	0
LC1031LM	doctorsreviewday29_arm_1	langton	1	2017-02-21	10:47	11:05	2	32	32	32	32	32	32	32	224	2	2	2	2	2	2	2	14	15	15	15	15	15	15	15	105	6	6	6	6	6	6	6	42	0	0	0	0	0	0	0	0
LC1031LM	nursereviewday36_arm_1	langton	1	2017-02-28	10:30	11:00	2	32	32	32	32	32	32	32	224	2.5	2.5	2.5	2.5	2.5	2.5	2.5	17.5	10	10	10	10	10	10	10	70	2.5	2.5	2.5	2.5	2.5	2.5	2.5	17.5	0	0	0	0	0	0	0	0	0	0
LC1031LM	nursereviewday43_arm_1	langton	1	2017-03-07	10:10	10:30	2	32	32	32	32	32	32	32	224	1.5	1.5	1.5	1.5	1.5	1.5	1.5	10.5	10	10	10	10	10	10	10	70	2.5	2.5	2.5	2.5	2.5	2.5	2.5	17.5	0	0	0	0	0	0	0	0
LC1031LM	nursereviewday50_arm_1	langton	1	2017-03-14	10:10	10:40	2	32	32	32	32	32	0	32	192	1	1	1	1	1	0	1	6	10	10	10	10	10	10	10	70	2.5	2.5	2.5	2.5	2.5	2.5	2.5	17.5	0	0	0	0	0	0	0	0
LC1031LM	doctorsreviewday57_arm_1	langton	1	2017-03-22	11:00	11:30	2	32	32	32	32	32	32	32	224	1.5	1.5	1.5	1.5	1.5	1.5	1.5	10.5	15	15	15	15	15	15	15	105	1	27	2	1	2	1	2	36	0	0	0	0	0	0	0	0
LC1031LM	nursereviewday64_arm_1	langton	0				2
LC1031LM	nursereviewday71_arm_1	langton	0				2
LC1031LM	nursereviewday78_arm_1	langton	0				2
LC1031LM	doctorreviewday85_arm_1	langton	0				2
LC1032SJ	nursereviewday1_arm_1	langton	1	2017-02-02	13:30	14:00	2
LC1032SJ	doctorreviewday8_arm_1	langton	1	2017-02-08	14:40	15:10	2	1	1	1	1	1	1	1	7	0	0	0	0	0	0	0	0	0	0	0	0	0	0	0	0	0	0	0	0	0	0	0	0	0	0	0	0	0	0	0	0
LC1032SJ	nursereviewday15_arm_1	langton	0				2
LC1032SJ	nursereviewday22_arm_1	langton	1	2017-02-23	13:06	13:30	2
LC1032SJ	doctorsreviewday29_arm_1	langton	0				2
LC1032SJ	nursereviewday36_arm_1	langton	0				2
LC1032SJ	nursereviewday43_arm_1	langton	0				2
LC1032SJ	nursereviewday50_arm_1	langton	0				2
LC1032SJ	doctorsreviewday57_arm_1	langton	0				2
LC1032SJ	nursereviewday64_arm_1	langton	0				2
LC1032SJ	nursereviewday71_arm_1	langton	0				2
LC1032SJ	nursereviewday78_arm_1	langton	0				2
LC1032SJ	doctorreviewday85_arm_1	langton	0	2017-04-27			2
LC1033AG	nursereviewday1_arm_1	langton	1	2017-02-09	13:30	14:30	2
LC1033AG	doctorreviewday8_arm_1	langton	1	2017-02-17	11:43	12:07	2	8	8	8	8	4	8	8	52	3	3	3	2	0.25	3	3	17.25	3	3	3	3	3	3	3	21	0	0	0	0	0	0	0	0	0	0	0	0	0	0	0	0
LC1033AG	nursereviewday15_arm_1	langton	1	2017-02-23	13:30	13:55	2	20	20	20	20	20	20	20	140	3	3	3	3	3	3	3	21									0	0	0	0	0	0	0	0	0	0	0	0	0	0	0	0
LC1033AG	nursereviewday22_arm_1	langton	1	2017-03-02	13:40	14:00	2	12	12	12	12	12	12	12	84	3	3	3	3	3	3	3	21	3	3	3	3	3	3	3	21	0	0	0	0	0	0	0	0	0	0	0	0	0	0	0	0
LC1033AG	doctorsreviewday29_arm_1	langton	0				2
LC1033AG	nursereviewday36_arm_1	langton	1	2017-03-16	14:08	14:37	2	24	24	24	24	24	24	24	168	3	3	3	3	3	3	3	21									0	0	0	0	0	0	0	0	0	0	0	0	0	0	0	0	0	0
LC1033AG	nursereviewday43_arm_1	langton	1	2017-03-22	13:40	14:00	2	30	30	30	30	30	30	30	210	3	3	3	3	3	3	3	21	0	0	0	0	0	0	0	0	0	0	0	0	0	0	0	0	0	0	0	0	0	0	0	0
LC1033AG	nursereviewday50_arm_1	langton	1	2017-04-06	13:19	13:40	2	32	32	32	32	32	32	32	224	4	4	4	4	4	4	4	28	8	9	8	9	8	9	8	59	0	0	0	0	0	0	0	0	0	0	0	0	0	0	0	0
LC1033AG	doctorsreviewday57_arm_1	langton	0				2
LC1033AG	nursereviewday64_arm_1	langton	0				2
LC1033AG	nursereviewday71_arm_1	langton	0				2
LC1033AG	nursereviewday78_arm_1	langton	0				2
LC1033AG	doctorreviewday85_arm_1	langton	0				2
LC1034WH	nursereviewday1_arm_1	langton	1	2017-02-14	13:30	14:00	2
LC1034WH	doctorreviewday8_arm_1	langton	1	2017-02-22	13:40	14:05	2	2	2	4	4	4	3	4	23	0.5	0.5	0.5	0	0.5	0.5	0.5	3	0	0	1	0	0	0	0	1	0	2	2	2	2	2	2	12	0	0	0	0	0	0	0	0	MDMA	0
LC1034WH	nursereviewday15_arm_1	langton	1	2017-03-01	13:40	14:05	2	8	12	12	12	16	16	0	76	1.5	1.5	1.5	1.5	1.5	1.5	1.5	10.5	0	0	0	0	0	0	0	0	4	0	4	0	4	4	0	16	0	0	0	0	0	1	1	2
LC1034WH	nursereviewday22_arm_1	langton	1	2017-03-08	13:29	13:49	2	16	16	16	16	16	16	16	112	0.25	0	0	1.25	.75	0.5	1.25	4	1	1	1	1	1	1	1	7	0	2	0	6	6	6	6	26	0	0	0	0	0	0	0	0
LC1034WH	doctorsreviewday29_arm_1	langton	1	2017-03-15	13:45	14:10	2	4	4	4	4	4	3	4	27	0	0	0	0	0	0.75	0.1	0.85	0	0	0	0	0	0	0	0	0	4	0	0	0	5	0	9	0	0	0	0	0	0	0	0	mdma tablet	0
LC1034WH	nursereviewday36_arm_1	langton	1	2017-03-22	14:02	14:23	2	12	12	12	16	16	16	12	96	0	0.25	0	0	0	0	0	0.25	0	0	0	0	0	0	0	0	0	1	0	0	5	3	3	12	0	0	0	0	0	0	0	0
LC1034WH	nursereviewday43_arm_1	langton	1	2017-03-29	13:45	14:00	2	8	8	8	8	8	1	1	42	0	0	0	0	0	0.5	0.5	1	0	0	0	0	0	0	0	0	0	0	0	0	0	4	8	12	0	0	0	0	0	0	0	0
LC1034WH	nursereviewday50_arm_1	langton	1	2017-04-07	13:36	14:00	2	0	2	6	2	12	16	0	38	0.25	0.75	1.25	0	0.25	0.75	1	4.25	0	0	0	0	0	0	0	0	0	4	4	5	2	0	7	22	0	0	0	0	0	0	0	0
LC1034WH	doctorsreviewday57_arm_1	langton	1	2017-04-12	13:45	14:05	2	0	4	0	0	0	4	8	16	0.5	0.5	0	0	0	0.25	0	1.25	0	0	0	0	0	0	0	0	4	1	0	0	0	2	2	9	0	0	0	0	0	0	0	0
LC1034WH	nursereviewday64_arm_1	langton	1	2017-04-20	13:47	14:10	2	4	4	4	4	4	4	4	28	1	0.75	0	0.25	1	0.5	0.5	4	1	1	1	1	1	1	1	7	6	3	0	0	2	2	2	15	0	0	0	0	0	0	0	0
LC1034WH	nursereviewday71_arm_1	langton	1	2017-04-26	13:36	13:54	2	12	12	4	4	16	16	16	80	1	0.75	0	0.25	1	0.5	0.5	4	0	0	0	0	0	0	0	0	6	3	0	0	2	2	2	15	0	0	0	0	0	0	0	0
LC1034WH	nursereviewday78_arm_1	langton	0	2017-05-03	13:15	13:31	2	0	16	16	16	16	16	8	88	1	0	0	0.2	0	0	0	1.2	0	0	0	0	0	0	0	0	2	0	0	5	2	0	2	11	0	0	0	0	0	0	0	0
LC1034WH	doctorreviewday85_arm_1	langton	1	2017-05-10	13:40	14:00	2	4	4	4	4	4	2	4	26	0	0	0	0	1	1	1	3	0	0	0	0	0	0	0	0	0	1	0	0	4	4	4	13	0	0	0	0	0	0	0	0	MDMA	0
LC1035TA	nursereviewday1_arm_1	langton	1	2017-02-20	15:00	15:30	2
LC1035TA	doctorreviewday8_arm_1	langton	1	2017-03-02	16:05	16:40	2	8	0	8	8	8	8	8	48	0	0.3	0	0	0	0	0	0.3	25	25	25	25	25	25	25	175	0	0	0	0	0	0	0	0	0	0	0	0	0	0	0	0
LC1035TA	nursereviewday15_arm_1	langton	1	2017-03-09	15:30	16:00	2	8	8	8	8	8	8	8	56	0	0.2	0	0	0.2	0	0	0.4	25	25	25	25	25	25	25	175	0	0	0	0	0	7.5	0	7.5	0	0	0	0	0	0	0	0
LC1035TA	nursereviewday22_arm_1	langton	1	2017-03-16	15:30	16:00	2	14	14	16	8	8	10	12	82	0	0	0	0.2	0	0.2	0	0.4	0	0	0	0	0	0	0	0
LC1035TA	doctorsreviewday29_arm_1	langton	1	2017-03-29	14:45	15:05	2	20	20	20	20	20	20	20	140	0.2	0.2	0.2	0.2	0.2	0.2	0.2	1.4	25	25	25	25	25	25	25	175	0	0	0	0	0	0	0	0	0	0	0	0	0	0	0	0
LC1035TA	nursereviewday36_arm_1	langton	1	2017-03-21	14:43	16:03	2	12	12	12	12	12	12	12	84	0	0	0	0.25	0.25	0	0	0.5	25	25	25	25	25	25	25	175	0	0	0	0	0	0	0	0	0	0	0	0	0	0	0	0
LC1035TA	nursereviewday43_arm_1	langton	1	2017-04-04	15:30	16:00	2	16	16	16	16	16	16	16	112	0	0	0	0	0	0	0	0	25	25	25	25	25	25	25	175	0	0	0	0	0	0	0	0	0	0	0	0	0	0	0	0
LC1035TA	nursereviewday50_arm_1	langton	1	2017-04-12	15:30	16:00	2	16	16	16	16	16	16	16	112	0	0	0	0	0.2	0.2	0	0.4	25	25	25	25	25	25	25	175	0	0	0	0	4.8	8.4	2.4	15.6	0	0	0	0	0	0	0	0	0	0
LC1035TA	doctorsreviewday57_arm_1	langton	1	2017-04-18	15:30	16:00	2	16	16	16	16	16	16	16	112	0	0	0	0	0.2	0.4	0.2	0.8	40	40	40	40	40	40	40	280	0	0	0	0	1.2	0	0	1.2	0	0	0	0	0	0	0	0
LC1035TA	nursereviewday64_arm_1	langton	0				2
LC1035TA	nursereviewday71_arm_1	langton	1	2017-05-05	15:30	16:00	2	0	0	2	0	0	0	2	4	0	0	0	0	0	0.2	0	0.2	35	35	35	35	35	35	35	245	0	0	0	0	0	0	0	0	0	0	0	0	0	0	0	0
LC1035TA	nursereviewday78_arm_1	langton	1	2017-05-11	15:30	16:00	2	0	0	0	0	0	0	0	0	0	0.2	0	0	0	0	0	0.2	35	35	35	35	35	35	35	245	0	0	0	0	0	0	0	0	0	0	0	0	0	0	0	0
LC1035TA	doctorreviewday85_arm_1	langton	0	2017-05-19			2
LC1036JG	nursereviewday1_arm_1	langton	1	2017-02-24	10:02	10:32	2
LC1036JG	doctorreviewday8_arm_1	langton	1	2017-03-01	10:30	11:00	2	32	32	24	24	24	24	32	192	1	1	1	1	1	1	1	7	15	15	15	15	15	15	15	105	1	0	0	0	0	0	0	1	0	0	0	0	0	0
LC1036JG	nursereviewday15_arm_1	langton	1	2017-03-08	13:58	14:15	2	32	32	32	32	32	32	32	224	2	2	2	2	2	2	2	14	0	0	0	0	0	0	0	0	0	0	0	0	0	0	0	0	0	0	0	0	0	0	0	0	0	0
LC1036JG	nursereviewday22_arm_1	langton	1	2017-03-15	14:32	15:01	2	32	32	32	32	32	32	32	224	1.5	1.5	1.5	1.5	1.5	1.5	1.5	10.5	12.5	12.5	12.5	12.5	12.5	12.5	12.5	87.5	0	0	0	0	0	0	0	0	0	0	0	0	0	0	0	0	0	0
LC1036JG	doctorsreviewday29_arm_1	langton	1	2017-03-22	14:10	14:30	2	24	24	24	24	24	24	24	168	0	2	2	0	0	0	0	4	12	20	13	12	13	12	13	95	0	0	0	0	0	2	0	2	0	0	0	0	0	0	0	0	0	0
LC1036JG	nursereviewday36_arm_1	langton	1	2017-03-29	14:20	14:40	2	24	24	24	24	24	24	24	168	1.5	1.5	1.5	1.5	1.5	1.5	1.5	10.5	15	15	15	15	15	15	15	105	0	0	0	0	0	2	2	4	0	0	0	0	0	0	0	0
LC1036JG	nursereviewday43_arm_1	langton	1	2017-04-05	13:52	14:12	2	32	32	32	32	32	32	32	224	0	0	0	0	0	0	0	0	0	0	0	0	0	0	0	0	0	0	0	0	0	0	0	0	0	0	0	0	0	0	0	0
LC1036JG	nursereviewday50_arm_1	langton	1	2017-04-12	14:23	14:43	2	32	32	32	32	32	32	32	224	2	2	0	0	6	6	6	22	0	0	0	0	0	0	0	0	0	0	0	0	0	2	0	2	0	0	0	0	0	0	0	0
LC1036JG	doctorsreviewday57_arm_1	langton	1	2017-04-19	14:00	14:20	2	32	32	32	32	32	32	32	224	2	1.5	2	0	0	0	0	5.5	0	0	0	0	0	0	0	0	0	0	0	0	0	0	0	0	0	0	0	0	0	0	0	0
LC1036JG	nursereviewday64_arm_1	langton	1	2017-04-26	14:00	14:25	2	0	12	4	32	32	32	0	112	2	2	0	0	0	2	2	8	0	0	0	0	0	0	0	0	0	0	0	0	0	0	0	0	0	0	0	0	0	0	0	0
LC1036JG	nursereviewday71_arm_1	langton	1	2017-05-03	14:31	14:48	2	32	32	32	32	32	32	32	224	0	0	0	0	0	0	0	0	0	10	0	0	0	0	0	10	0	1	0	0	0	1	1	3	0	0	0	0	0	0	0	0
LC1036JG	nursereviewday78_arm_1	langton	1	2017-05-10	14:23	14:40	2	32	32	32	32	32	32	32	224	1.5	1.5	0	0	1.5	1.5	1.5	7.5	0	0	0	0	0	1	1	2	0	0	0	0	0	0	0	0	0	0	0	0	0	0	0	0
LC1036JG	doctorreviewday85_arm_1	langton	1	2017-05-17	11:05	11:25	2	24	24	24	24	24	24	24	168	0	0	1.5	1.5	1.5	0	0	4.5	0	0	0	0	0	0	0	0	0	0	0	0	0	0	0	0	0	0	0	0	0	0	0	0
LC1038RG	nursereviewday1_arm_1	langton	1	2017-03-09	11:37	11:56	2
LC1038RG	doctorreviewday8_arm_1	langton	1	2017-03-15	10:00	10:30	2	8	8	8	8	8	8	8	56	2	2	2	2	2	2	2	14	10	10	10	10	10	10	10	70	1	1	1	1	1	1	1	7	0	0	0	0	0	0	0	0
LC1038RG	nursereviewday15_arm_1	langton	1	2017-03-22	10:07	10:27	2	24	24	24	24	24	24	24	168	1	1	1	1	0	0	0	4	0	0	0	0	0	0	0	0	0	0	0	0	1	1	1	3	0	0	0	0	0	0	0	0
LC1038RG	nursereviewday22_arm_1	langton	1	2017-04-29	14:05	14:30	2	24	24	24	24	24	24	24	168	1.25	1.25	1.25	1.25	1.25	1.25	1.25	8.75	0	0	0	0	0	0	0	0	1	1	1	1	1	1	1	7	0	0	0	0	0	0	0	0
LC1038RG	doctorsreviewday29_arm_1	langton	0				2
LC1038RG	nursereviewday36_arm_1	langton	1	2917-04-13	13:56	14:16	2	24	24	24	24	24	24	24	168	1.2	1.2	1.2	1.2	1.2	1.2	1.2	8.4	0	0	0	0	0	0	0	0	0	0	0	0	1	0	0	1	0	0	0	0	0	0	0	0	0	0
LC1038RG	nursereviewday43_arm_1	langton	1	2017-04-21	11:51	12:12	2	24	24	24	24	24	24	24	168	1.2	1.2	1.2	1.2	0	0.75	0	5.55	10	10	10	10	10	10	10	70	0	0	0	1	0	0	0	1	0	0	0	0	0	0	0	0	0	0
LC1038RG	nursereviewday50_arm_1	langton	1	2017-04-28	09:52	10:13	2	16	16	16	16	16	16	16	112	1	1	1	1	1	1	1	7	10	10	10	10	10	10	10	70	0	0	0	0	2	2	2	6	0	0	0	0	0	0	0	0
LC1038RG	doctorsreviewday57_arm_1	langton	1	2017-05-05	10:28	10:49	2	24	24	24	24	24	24	24	168	2	2	2	2	2	2	2	14	5	5	5	5	5	5	5	35	1	1	1	1	1	1	1	7	0	0	0	0	0	0	0	0
LC1038RG	nursereviewday64_arm_1	langton	0				2
LC1038RG	nursereviewday71_arm_1	langton	1	2017-05-15	12:35	12:49	2	24	24	24	24	24	0	0	120	1	1	1	1	1	1	1	7	1	1	1	1	1	1	1	7	0	1	0	1	0	1	0	3	0	0	0	0	0	0	0	0
LC1038RG	nursereviewday78_arm_1	langton	1	2017-05-23	13:45	14:01	2	24	24	24	24	24	24	24	168	1.5	0	0	0	1.5	1.5	1.5	6	10	10	10	10	10	10	10	70	0	0	0	0	0	0	1	1	0	0	0	0	0	0	0	0
LC1038RG	doctorreviewday85_arm_1	langton	0	2017-05-31			2	24	24	24	24	24	24	24	168	1	1	1	0	0	0	0	3	0	0	0	0	0	0	0	0	1	1	1	1	1	1	1	7	0	0	0	0	0	0	0	0
LC1040JC	nursereviewday1_arm_1	langton	1	2017-03-27	14:06	14:35	2
LC1040JC	doctorreviewday8_arm_1	langton	1	2017-04-06	13:30	14:00	2	0	0	4	0	0	0	0	4	0.25	0.25	0.75	0.75	0.5	0.25	0.25	3	0	0	0	0	0	0	0	0	0	5	4	8	10	5	2	34	0	0	0	0	0	0	0	0	cocaine	0
LC1040JC	nursereviewday15_arm_1	langton	1	2017-04-11	14:02	14:28	2	6	4	4	0	0	4	4	22	0.75	0.75	0.75	0.75	0.75	0.75	0.75	5.25	0	0	0	0	0	0	0	0	2	0	0	10	8	6	10	36	0	0	0	0	0	0	0	0	0	0
LC1040JC	nursereviewday22_arm_1	langton	1	2017-04-21	14:04	14:18	2	0	0	0	0	0	0	0	0	0.50	0.50	0.50	0.50	0	0.50	0.50	3	0	0	0	0	0	0	0	0	2	5	0	3	0	2	2	14	0	0	0	0	0	0	0	0	0	0
LC1040JC	doctorsreviewday29_arm_1	langton	0				2
LC1040JC	nursereviewday36_arm_1	langton	0				2
LC1040JC	nursereviewday43_arm_1	langton	0				2
LC1040JC	nursereviewday50_arm_1	langton	1	2017-05-18	16:10	16:30	2	6	6	6	6	6	6	6	42	1	1	1	1	1	1	1	7	0	0	0	0	0	0	0	0	0	4	0	0	4	8	0	16	0	0	0	0	0	0	0	0	cocaine	0
LC1040JC	doctorsreviewday57_arm_1	langton	0	2017-05-23			2
LC1040JC	nursereviewday64_arm_1	langton	1	2017-05-30	12:20	12:40	2	4	4	4	4	4	4	4	28	0.25	1	1	0.5	1	1	0.5	5.25	0	0	0	0	0	0	0	0	1.2	0	0	6	6	6	0	19.2	0	0	0	0	0	0	0	0
LC1040JC	nursereviewday71_arm_1	langton	1	2017-06-06	11:30	12:00	2	4	4	4	4	24	24	24	88	.25	.25	.25	.25	.25	.25	.25	1.75	0	0	0	0	0	0	0	0	3	0	0	0	10	10	15	38	0	0	0	0	0	0	0	0
LC1040JC	nursereviewday78_arm_1	langton	1	2017-06-13	11:30	12:00	2	0	0	0	0	0	4	4	8	1	0.5	0.5	0.5	1	1	1	5.5	0	0	0	0	0	0	0	0	0	0	0	2	7	4	3	16	0	0	0	0	0	0	0	0
LC1040JC	doctorreviewday85_arm_1	langton	1	2017-06-20	11:00	11:30	2	4	4	4	4	4	4	4	28	0.25	0.5	0.5	0.25	0.5	0.5	0.5	3	0	0	0	0	0	0	0	0	0	0	0	5	5	4	5	19	0	0	0	0	0	0	0	0	Cocaine 1 line
LC1041BC	nursereviewday1_arm_1	langton	1	2017-03-28	10:45	11:05	2
LC1041BC	doctorreviewday8_arm_1	langton	1	2017-04-06	14:30	14:50	2	20	20	20	16	16	16	16	124	2	2	2	3	3	3	3	18	0	0	0	0	0	0	0	0	0	0	0	0	0	0	0	0	0	0	0	0	0	0	0	0	5mg Diazepam	1
LC1041BC	nursereviewday15_arm_1	langton	1	2017-04-11	10:30	11:00	2	24	24	24	24	24	24	24	168	2	2	2	2	2	3	3	16	0	0	0	0	0	0	0	0	0	0	0	0	0	0	0	0	0	0	0	0	0	0	0	0	Diazepam 10mg	1
LC1041BC	nursereviewday22_arm_1	langton	1	2017-04-18	10:30	10:45	2	24	24	24	24	24	24	24	168	2	2	2	2	2	3	3	16	0	0	0	0	0	0	0	0	0	0	0	0	0	0	0	0	0	0	0	0	0	0	0	0	0	0
LC1041BC	doctorsreviewday29_arm_1	langton	0				2
LC1041BC	nursereviewday36_arm_1	langton	0				2
LC1041BC	nursereviewday43_arm_1	langton	0				2
LC1041BC	nursereviewday50_arm_1	langton	0				2
LC1041BC	doctorsreviewday57_arm_1	langton	0				2
LC1041BC	nursereviewday64_arm_1	langton	0				2
LC1041BC	nursereviewday71_arm_1	langton	0				2
LC1041BC	nursereviewday78_arm_1	langton	0				2
LC1041BC	doctorreviewday85_arm_1	langton	0				2
LC1042TH	nursereviewday1_arm_1	langton	1	2017-04-12	14:00	14:30	2
LC1042TH	doctorreviewday8_arm_1	langton	1	2017-05-31	15:20	15:45	2									4	4	4	4	4	4	4	28	4	4	4	4	4	4	4	28	0	0	0	0	0	0	0	0	0	0	0	0	0	0	0	0
LC1042TH	nursereviewday15_arm_1	langton	1	2017-06-07	15:00	15:30	2	50	50	50	50	50	50	50	350	3	3	3	3	3	3	3	21	5	5	5	5	5	5	5	35	0	0	0	0	0	0	0	0	0	0	0	0	0	0	0	0
LC1042TH	nursereviewday22_arm_1	langton	1	2017-06-14	15:43	16:01	2	35	40	40	40	40	40	40	275	3	3	3	3	3	3	3	21	4	4	4	4	4	4	4	28	0	0	0	0	0	1	0	1	0	0	0	0	0	0	0	0
LC1042TH	doctorsreviewday29_arm_1	langton	1	2017-06-21	14:40	15:00	2	32	32	32	32	32	32	32	224	3.5	3.5	3.5	3.5	3.5	3.5	3.5	24.5	2.5	2.5	2.5	2.5	2.5	2.5	2	17	0	0	0	0	0	0	0	0	0	0	0	0	0	0	0	0
LC1042TH	nursereviewday36_arm_1	langton	1	2017-06-28	14:30	15:00	2	30	30	30	30	30	30	30	210	3	3	3	3	3	3	3	21	2.5	2.5	2.5	2.5	2.5	2.5	2.5	17.5	0	0	0	0	0	0	0	0	0	0	0	0	0	0	0	0
LC1042TH	nursereviewday43_arm_1	langton	1	2017-07-05	14:18	14:34	2	32	32	32	32	32	32	32	224	2.5	2.5	2.5	2.5	2.5	2.5	2.5	17.5	3	3	3	3	3	3	3	21	0	0	0	0	0	0	0	0	0	0	0	0	0	0	0	0	0	0
LC1042TH	nursereviewday50_arm_1	langton	1	2017-07-12	13:05	13:25	2	32	32	32	32	32	32	32	224	3	3	3	3	3	3	3	21	2	3	2	3	2	3	2	17	0	0	0	0	0	0	0	0	0	0	0	0	0	0	0	0
LC1042TH	doctorsreviewday57_arm_1	langton	1	2017-07-20	13:30	13:50	2	32	32	0	32	32	32	32	192	2.5	3	3	2.5	2.5	3	2.5	19	2	2	2	2	2	2	2	14	0	0	0	0	0	0	0	0	0	0	0	0	0	0	0	0
LC1042TH	nursereviewday64_arm_1	langton	1	2017-07-27	13:40	13:57	2	32	32	32	32	32	32	32	224	2	2	2	2	2	2	2	14	2	2	2	0	2	2	2	12	0	0	0	0	0	0	0	0	0	0	0	0	0	0	0	0
LC1042TH	doctorreviewday85_arm_1	langton	1	2017-08-17	11:35	11:55	2
LC1043CC	nursereviewday1_arm_1	langton	1	2017-05-18	10:50	11:20	2
LC1043CC	doctorreviewday8_arm_1	langton	1	2017-05-24	14:30	15:00	2	8	8	8	8	8	8	8	56	0	2	0	0	0	0	0	2	0	0	0	0	0	2	2	4	0	0	0	0	0	0	0	0	0	0	0	0	0	0	0	0	ice	0
LC1043CC	nursereviewday15_arm_1	langton	1	2017-05-31	14:30	15:00	2	0	2	8	8	8	4	4	34	0	0	0	0	3.5	3.5	3.5	10.5	0	0	0	0	0	0	0	0	0	0	0	0	0	0	0	0	0	0	0	0	0	0	0	0	Methamphetamine points	0
LC1043CC	nursereviewday22_arm_1	langton	0				2
LC1043CC	doctorsreviewday29_arm_1	langton	0	2017-06-15			2
LC1043CC	nursereviewday36_arm_1	langton	1	2017-06-29	14:30	15:00	2	2	2	2	2	2	2	2	14	6	6	6	6	6	6	6	42	0	0	0	0	0	0	0	0	0	0	0	0	0	0	0	0	0	0	0	0	0	0	0	0	methamphetamine point	0
LC1043CC	doctorsreviewday57_arm_1	langton					0
LC1044HM	nursereviewday1_arm_1	langton	1	2017-06-14	12:50	13:10	2
LC1044HM	doctorreviewday8_arm_1	langton	1	2017-06-22	11:00	11:15	2	20	20	20	20	20	20	20	140	2	2	2	2	2	2	2	14	15	15	15	15	15	15	15	105	0	0	0	0	0	0	0	0	0	0	0	0	0	0	0	0
LC1044HM	nursereviewday15_arm_1	langton	1	2017-06-28	14:00	14:30	2	8	8	8	8	8	8	8	56	2	2	2	2	2	2	2	14	8	10	8	10	8	10	8	62	0	0	0	0	0	0	0	0	0	0	0	0	0	0	0	0
LC1045PD	nursereviewday1_arm_1	langton	1	2017-05-25	09:00	09:20	2
LC1045PD	doctorreviewday8_arm_1	langton	1	2017-05-31	16:10	16:30	2	16	16	16	4	16	16	16	100	0	0	0	0	0	0	0	0	4	4	4	4	4	4	4	28	0	0	0	0	0	0	0	0	0	0	0	0	0	0	0	0	Restavit 25mg tablet	1
LC1045PD	nursereviewday15_arm_1	langton	1	2017-06-06	11:00	11:30	2	36	36	36	36	36	36	36	252	0	0	0	0	0	0	0	0	1	1	1	1	1	1	1	7	0	0	0	0	0	0	0	0	0	0	0	0	0	0	0	0
LC1045PD	nursereviewday22_arm_1	langton	1	2017-06-13	11:00	11:30	2	24	24	24	24	24	24	24	168	0	0	0	0	0	0	0	0	1	1	1	1	1	1	1	7	0	0	0	0	0	0	0	0	0	0	0	0	0	0	0	0
LC1045PD	doctorsreviewday29_arm_1	langton	0				2
LC1045PD	nursereviewday36_arm_1	langton	1	2017-06-27	11:10	11:30	2	25	25	25	25	0	0	0	100	0	0	0	0	0.2	0	0	0.2	2	2	2	2	2	2	2	14	0	0	0	0	0	0	0	0	0	0	0	0	0	0	0	0
LC1045PD	nursereviewday43_arm_1	langton	1	2017-07-04	11:30	12:00	2	4	24	24	18	24	24	30	148	0	0	0	0	0	0	0	0	0	0	0	0	0	0	2	2	0	0	0	0	0	0	0	0	0	0	0	0	0	0	0	0
LC1045PD	nursereviewday50_arm_1	langton	0				2
LC1045PD	doctorsreviewday57_arm_1	langton	1	2017-07-21	14:25	14:42	2	24	24	0	0	0	24	24	96	0	0	0	0	0	0	0	0	2	2	0	0	0	2	3	9	0	0	0	0	0	0	0	0	0	0	0	0	0	0	0	0
LC1045PD	nursereviewday64_arm_1	langton	1	2017-07-28	14:11	14:31	2	0	18	6	18	12	0	0	54	0	0	0	0	0	0	0	0	0	0	1	1	0	0	0	2	0	0	0	0	0	0	0	0	0	0	0	0	0	0	0	0	0	0
LC1045PD	nursereviewday71_arm_1	langton	0				2
LC1045PD	nursereviewday78_arm_1	langton	1	2017-08-08	11:35	11:59	2	0	8	0	8	0	8	0	24	0	0	0	0	0	0	0	0	1	1	0	0	0	0	0	2	0	0	0	0	0	0	0	0	0	0	0	0	0	0	0	0		0
LC1045PD	doctorreviewday85_arm_1	langton	1	2017-08-14	11:45	12:08	2	6	6	6	6	6	6	6	42	0	0	0	0	0	0	0	0	0	0	0	0	0	0	0	0	0	0	0	0	0	0	0	0	0	0	0	0	0	0	0	0	0	0
LC1047JB	nursereviewday1_arm_1	langton	1	2017-06-15	11:00	11:20	2
LC1047JB	doctorreviewday8_arm_1	langton	1	2017-06-21	11:20	11:40	2	32	32	32	32	32	32	32	224	.2	.2	.2	.2	.2	.2	.2	1.4	15	15	15	15	15	15	15	105	0	0	0	0	0	0	0	0	0	0	0	0	0	0	0	0
LC1047JB	nursereviewday15_arm_1	langton	1	2017-06-29	13:00	13:30	2	32	32	32	32	32	32	32	224	.2	0.5	0.5	.2	.2	.2	.2	1.9999999999999998	15	15	15	15	15	15	15	105	0	0	0	0	0	0	0	0	0	0	0	0	0	0	0	0
LC1047JB	nursereviewday22_arm_1	langton	0				2
LC1047JB	doctorsreviewday29_arm_1	langton	1	2017-07-14	10:00	10:20	2	32	32	32	32	8	32	32	200	1	1	1	1	0	1	1	6	15	15	15	15	15	15	15	105	0	0	0	0	0	0	0	0
LC1047JB	nursereviewday36_arm_1	langton	1	2017-07-20	10:31	10:45	2	32	32	32	32	32	32	32	224	0.5	0.5	0.5	0.5	0.5	0.5	0.5	3.5	17	17	17	17	17	17	17	119	0	0	0	0	0	0	0	0	0	0	0	0	0	0	0	0
LC1047JB	nursereviewday43_arm_1	langton	1	2017-07-27	10:23	10:39	2	32	32	32	32	32	32	32	224	0.2	0.2	0	0.2	0	0.2	0.2	1	15	15	15	15	15	15	15	105	0	0	0	0	0	0	0	0	0	0	0	0	0	0	0	0
LC1047JB	nursereviewday50_arm_1	langton	0				0
LC1047JB	doctorsreviewday57_arm_1	langton	1	2017-08-08	10:25	10:30	2
LC1047JB	nursereviewday64_arm_1	langton	1	2017-08-17	10:32	10:50	2	32	32	32	32	32	32	32	224	0	0.25	0	0.25	0.25	0.25	0	1	12.5	12.5	12.5	12.5	12.5	12.5	12.5	87.5	0	0	0	0	0	0	0	0	0	0	0	0	0	0	0	0	0	0
LC1047JB	nursereviewday71_arm_1	langton	1	2017-08-23	10:47	11:10	2	32	32	32	32	32	32	32	224	0	0	0.16	0.16	0.16	0.3	0.3	1.08	12.5	12.5	12.5	12.5	12.5	12.5	12.5	87.5	0	0	0	0	0	0	0	0	0	0	0	0	0	0	0	0	0	0
LC1047JB	nursereviewday78_arm_1	langton	1	2017-08-31	10:16	10:35	2	32	32	32	32	32	32	32	224	0	0.25	0.25	0	0.25	0.25	0	1	12.5	12.5	12.5	12.5	12.5	12.5	12.5	87.5	0	0	0	0	0	0	0	0	0	0	0	0	0	0	0	0	0	0
LC1047JB	doctorreviewday85_arm_1	langton	1	2017-09-07	11:00	12:00	2	32	32	32	32	32	32	32	224	0.16	0.16	0.16	0.16	0.16	0.16	0.16	1.12	12.5	12.5	12.5	12.5	12.5	12.5	12.5	87.5	0	0	0	0	0	0	0	0	0	0	0	0	0	0	0	0	0	0
LC1048TS	nursereviewday1_arm_1	langton	1	2017-06-15	13:15	13:40	2
LC1048TS	doctorreviewday8_arm_1	langton	1	2017-06-20	10:50	11:20	2	20	0	4	16	16	16	16	88	2	2	2	2	2	2	2	14	1.5	1.5	1.5	1.5	1.5	1.5			8	8	6	6	6	6	6	46	0	0	0	0	0	0	0	0
LC1048TS	nursereviewday15_arm_1	langton	1	2017-06-27	10:20	10:45	2	18	12	0	18	18	18	24	108	1.5	1.8	2.5	2.2	1.5	1.5	1.5	12.5	0	1	0	0	1	0	0	2	1	1	0	0	1	0	3	6	0	0	0	0	0	0	0	0
LC1048TS	nursereviewday22_arm_1	langton	1	2017-07-04	10:30	10:55	2	12	6	12	18	30	0	18	96	1	1.5	1.2	1.5	1.3	1	1	8.5	1.5	0	0	0	0	0	0	1.5	0	0	0	0	0	0	0	0	0	0	0	0	0	0	0	0
LC1048TS	doctorsreviewday29_arm_1	langton	0	2017-07-12			2
LC1048TS	nursereviewday36_arm_1	langton	1	2017-07-18	09:37	09:57	2	0	0	0	6	6	0	0	12	1	1	1	1	1	1	1	7	2	1	2	1	2	1	2	11	8	0	2	2	4	4	4	24	0	0	0	0	0	0	0	0
LC1048TS	nursereviewday43_arm_1	langton	1	2017-07-25	10:10	10:24	2	24	24	24	24	24	24	24	168	1.5	1	1	1	2	2	1.5	10	2	2	1	1	0	0	1	7	1	1	1	0	3	3	1	10	0	0	0	0	0	0	0	0
LC1048TS	nursereviewday50_arm_1	langton	1	2017-08-01	09:34	09:50	2	0	0	0	0	0	0	0	0	0	1	1	1	1	1	1.5	6.5	1	1	1	2	3	2	1	11	3	0	0	0	0	0	3	6	0	0	0	0	0	0	0	0
LC1048TS	doctorsreviewday57_arm_1	langton	0				2
LC1049MA	nursereviewday1_arm_1	langton	1	2017-06-22	14:50	15:10	2
LC1049MA	doctorreviewday8_arm_1	langton	1	2017-06-29	15:40	16:00	2	8	6	6	4	4	8	8	44	1	1	1	1	1	1.5	1	7.5	15	15	15	10	10	15	15	95	0	0	0	0	0	0	0	0	0	0	0	0	0	0	0	0
LC1049MA	nursereviewday15_arm_1	langton	1	2017-07-07	14:52	15:14	2	6	6	6	6	6	6	6	42	0.5	0.5	0.5	0.5	0.5	0.75	0.5	3.75	15	15	15	15	15	15	15	105	0	0	0	0	0	0	0	0	0	0	0	0	0	0	0	0
LC1049MA	nursereviewday22_arm_1	langton	1	2017-07-14	15:00	15:14	2	30	30	20	30	30	20	30	190	0.5	0.5	0.5	0.5	0.5	0.5	0.5	3.5	0	0	0	0	0	0	0	0	0	0	0	0	0	0	0	0	0	0	0	0	0	0	0	0
LC1049MA	doctorsreviewday29_arm_1	langton	1	2017-07-20	15:25	15:40	2	30	30	30	30	30	30	30	210	1	1	1	1	1	1	1	7	12	12	12	12	12	12	12	84	0	0	0	0	0	0	0	0	0	0	0	0	0	0	0	0
LC1049MA	nursereviewday36_arm_1	langton	1	2017-07-27	15:55	16:07	2	32	32	32	32	32	32	32	224	0.5	0.5	0.5	0.5	0.5	0.5	0.5	3.5	12.5	12.5	12.5	12.5	12.5	12.5	12.5	87.5	0	0	0	0	0	0	0	0	0	0	0	0	0	0	0	0	0	0
LC1049MA	nursereviewday43_arm_1	langton	1	2017-08-03	15:38	15:54	2	30	30	30	30	30	30	30	210	1	1	1	1	1	1	1	7	12.5	12.5	12.5	12.5	12.5	12.5	12.5	87.5	0	0	0	0	0	0	0	0	0	0	0	0	0	0	0	0	0	0
LC1049MA	nursereviewday50_arm_1	langton	0				2
LC1049MA	doctorsreviewday57_arm_1	langton					0
LC1049MA	nursereviewday64_arm_1	langton	0				2
LC1049MA	nursereviewday71_arm_1	langton	1	2017-08-31	11:55	12:10	2	24	24	24	24	24	24	24	168	0.5	0.5	0.5	0.5	0.5	0.5	0.5	3.5	17.5	17.5	17.5	17.5	17.5	17.5	17.5	122.5	0	0	0	0	0	0	0	0	0	0	0	0	0	0	0	0	0	0
LC1049MA	nursereviewday78_arm_1	langton	0				2
LC1049MA	doctorreviewday85_arm_1	langton	0				2
NW3001KB	nursereviewday1_arm_1	newcastle	1	2016-08-01	12:00	13:00	2
NW3001KB	doctorreviewday8_arm_1	newcastle	1	2016-08-08	09:10	10:20	2	8	8	8	12	12	12	8	68	0	0.125	0	0.125	0.125	0	0.125	0.5	0	0	0	0	0	0	0	0	0	0	0	0	0	0	0	0	0	0	0	0	0	0	0	0	0	0
NW3001KB	nursereviewday15_arm_1	newcastle	1	2016-08-15	09:15	10:00	2	9	8	8	8	8	8	8	57	0	0	0	0	0	.17	.25	0.42000000000000004	0	0	0	0	0	0	0	0	0	0	0	0	0	0	0	0	0	0	0	0	0	0	0	0	0	0
NW3001KB	nursereviewday22_arm_1	newcastle	1	2016-08-24	12:40	13:30	2	10	10	10	10	10	10	10	70	0	0	.17	.17	0	0	0	0.34	0	0	0	0	0	0	0	0	0	0	0	0	0	0	0	0	0	0	0	0	0	0	0	0	0	0
NW3001KB	doctorsreviewday29_arm_1	newcastle	1	2016-08-29	10:50	11:45	2	8	9	8	8	10	10	8	61	0	0	0	0	0.03	0.06	0.06	0.15	0	0	0	0	0	0	0	0	0	0	0	0	0	6	0	6	0	0	0	0	0	0	0	0	0	0
NW3001KB	nursereviewday36_arm_1	newcastle	1	2016-09-05	08:45	09:30	2	8	9	9	8	8	8	8	58	.08	.16	.16	.08	.16	.25	.08	0.97	0	0	0	0	0	0	0	0	0	0	0	0	1.6	0	0	1.6	0	0	0	0	0	0	0	0	0	0
NW3001KB	nursereviewday43_arm_1	newcastle	1	2016-09-12	09:40	10:30	2	11	8	11	8	11	8	11	68	.33	.33	.33	.33	.58	.58	.58	3.06	0	0	0	0	0	0	0	0	0	0	0	0	0	0	0	0	0	0	0	0	0	0	0	0	0	0
NW3001KB	nursereviewday50_arm_1	newcastle	1	2016-09-21	10:45	11:55	2	12	12	12	12	12	12	12	84	0.2	0.2	0.08	0.3	0.3	0.3	0.3	1.6800000000000001	0	0	0	0	0	0	0	0	0	0	0	0	6.4	9.8	0	16.200000000000003	0	0	0	0	0	0	0	0	0	0
NW3001KB	doctorsreviewday57_arm_1	newcastle	1	2016-09-26	09:20	10:20	2	12	12	15	16	16	12	2	85	0.17	0.17	0.08	0.08	0.17	0.3	0.5	1.47	0	0	0	0	0	0	0	0	0	0	0	0	0	12.8	0	12.8	0	0	0	0	0	0	0	0	0	0
NW3001KB	nursereviewday64_arm_1	newcastle	1	2016-10-07	09:30	10:10	2	4	16	0	0	0	4	8	32	0.33	0.08	0.4	0.33	0.33	0.5	0.4	2.37	0	0	0	0	0	1	0	1	0	0	0	0	0	9.6	0	9.6	0	0	0	0	0	0	0	0	0	0
NW3001KB	nursereviewday71_arm_1	newcastle	1	2016-10-10	10:00	10:40	2					16	12	12						0.25	0.4	0.3						0	0	0						0	0	0						0	0	0
NW3001KB	nursereviewday78_arm_1	newcastle	1	2016-10-17	10:00	10:40	2	12	0	0	0	0	0	0	12	0.25	0.5	0.5	0.6	0.6	0.7	0.85	4	0	0	0	0	0	0	0	0	0	0	0	0	0	0	0	0	0	0	0	0	0	0	0	0	0	0
NW3001KB	doctorreviewday85_arm_1	newcastle	1	2016-10-26	09:00	09:30	2	0	0	0	0	0	0	0	0	0.6	0.6	0.6	0.6	0.6	0.6	0.6	4.2	0	0	0	0	0	0	0	0	0	0	0	0	4.5	0	0	4.5	0	0	0	0	0	0	0	0	tea	4
NW3002BP	nursereviewday1_arm_1	newcastle	1	2016-08-03	11:30	12:15	2
NW3002BP	doctorreviewday8_arm_1	newcastle	1	2016-08-10	09:45	10:20	2	16	16	16	16	16	16	16	112	0	0	0	0	0	0	0	0	9	9	9	9	9	9	9	63	4	4	4	4	4	4	4	28	0	0	0	0	0	0	0	0	0	0
NW3002BP	nursereviewday15_arm_1	newcastle	1	2016-08-17	10:45	11:30	2	16	16	16	16	16	16	16	112	0	0	0	0	0	0	0	0	8	8	8	8	8	8	8	56	0	0	3.4	0	5.1	5.1	5.1	18.7	0	0	0	0	0	0	0	0	0	0
NW3002BP	nursereviewday22_arm_1	newcastle	1	2016-08-24	10:30	11:30	2	16	16	16	16	16	16	16	112	0	0	0	0	0	0	0	0	7	7	7	7	7	7	7	49	0	0	5.1	0	0	3.4	3.4	11.9	0	0	0	0	0	0	0	0	0	0
NW3002BP	doctorsreviewday29_arm_1	newcastle	1	2016-08-31	10:00	10:45	2	16	16	16	16	16	16	16	112	0	0	0	0	0	0	0	0	7	7	7	7	7	7	7	49	0	0	5.1	0	3.4	3.4	0	11.9	0	0	0	0	0	0	0	0	0	0
NW3002BP	nursereviewday36_arm_1	newcastle	1	2016-09-07	10:30	11:15	2	16	16	16	16	16	16	16	112	0	0	0	0	0	0	0	0	5	5	7	7	7	7	7	45	0	0	5.1	0	3.4	3.4	3.4	15.3	0	0	0	0	0	0	0	0	0	0
NW3002BP	nursereviewday43_arm_1	newcastle	1	2016-09-14	12:05	12:50	2	16	16	16	16	16	16	16	112	0	0	0	0	0	0	0	0	5	5	5	5	5	5	5	35	0	0	3.4	0	0	3.4	3.4	10.2	0	0	0	0	0	0	0	0	0	0
NW3002BP	nursereviewday50_arm_1	newcastle	1	2016-09-21	10:40	11:20	2	8	8	8	8	8	8	8	56	0	0	0	0	0	0	0	0	7	7	7	7	7	7	7	49	1.7	0	5.1	0	13.2	0	0	20	0	0	0	0	0	0	0	0	0	0
NW3002BP	doctorsreviewday57_arm_1	newcastle	1	2016-09-28	09:40	10:15	2	8	8	8	8	8	8	8	56	0	0	0	0	0	0	0	0	5	5	5	5	5	5	5	35	3.4	0	0	0	0	3.4	0	6.8	0	0	0	0	0	0	0	0	0	0
NW3002BP	nursereviewday64_arm_1	newcastle	1	2016-10-05	11:30	12:10	2	8	8	8	8	8	8	8	56	0	0	0	0	0	0	0	0	7	7	7	7	7	7	7	49	0	5.1	6.8	3.4	0	5.1	3.4	23.799999999999997	0	0	0	0	0	0	0	0	0	0
NW3002BP	nursereviewday71_arm_1	newcastle	1	2016-10-12	11:10	11:50	2	8	8	8	8	8	8	8	56	0	0	0	0	0	0	0	0	5	5	5	5	5	5	5	35	0	3.4	5.1	0	0	3.4	8.5	20.4	0	0	0	0	0	0	0	0	0	0
NW3002BP	nursereviewday78_arm_1	newcastle	1	2016-10-19	11:00	11:35	2	8	8	8	8	8	8	8	56	0	0	0	0	0	0	0	0	5	5	5	5	5	5	5	35	0	0	5.1	0	3.4	8.5	5.1	22.1	0	0	0	0	0	0	0	0	0	0
NW3002BP	doctorreviewday85_arm_1	newcastle	1	2016-10-26	10:30	11:10	2	8	8	8	8	8	8	8	56	0	0	0	0	0	0	0	0	5	5	5	5	5	5	5	35	6	0	5	3	0	5	4	23	0	0	0	0	0	0	0	0	0	0
NW3003TW	nursereviewday1_arm_1	newcastle	1	2016-09-28	10:00	10:30	2
NW3003TW	doctorreviewday8_arm_1	newcastle	1	2016-10-05	09:30	10:00	2	20	20	8	16	20	24	20	128	0.3	0.2	0.5	0	0	0.2	0.3	1.5	12	15	12	15	12	15	12	93	0	0	0	0	0	0	0	0	0	0	0	0	0	0	0	0	0	0
NW3003TW	nursereviewday15_arm_1	newcastle	1	2016-10-11	14:10	15:30	2	6	6	0	0	0	0	0	12	0	0	0.5	0.5	0.5	0.5	0.5	2.5	10	10	10	10	10	10	10	70	0	0	0	0	0	0	0	0	0	0	0	0	0	0	0	0	0	0
NW3003TW	doctorsreviewday29_arm_1	newcastle					0
NW3005PN	nursereviewday1_arm_1	newcastle	1	2016-10-26	11:30	12:10	2
NW3005PN	doctorreviewday8_arm_1	newcastle	1	2016-11-02	09:00	09:40	2	24	24	8	16	20	24	24	140	0.1	0.1	0.1	0.1	0.1	0.1	0.1	0.7	20	20	20	20	20	20	20	140	0	0	0	0	0	7	0	7	0	0	0	0	0	0	0	0	0	0
NW3005PN	nursereviewday15_arm_1	newcastle	1	2016-11-09	09:00	09:45	2	24	24	24	24	24	24	24	168	0	0.1	0	0	0.1	0	0.1	0.30000000000000004	4	4	4	4	4	4	5	29	0	0	0	0	0	0	0	0	0	0	0	0	0	0	0	0	0	0
NW3005PN	nursereviewday22_arm_1	newcastle	1	2016-11-16	09:20	09:40	2	24	24	24	24	24	24	24	168	0	0.1	0	0	0	0.1	0	0.2	1	1	1	1	1	0	1	6	0	0	0	0	0	0	0	0	0	0	0	0	0	0	0	0	0	0
NW3005PN	doctorsreviewday29_arm_1	newcastle					0
NW3007CH	nursereviewday1_arm_1	newcastle	1	2016-11-07	09:00	09:35	2
NW3007CH	doctorreviewday8_arm_1	newcastle	1	2016-11-14	09:30	10:00	2	8	8	16	16	16	16	16	96	2.0	1.5	0.7	0.7	0.7	0.7	0.7	7.000000000000001	1.5	1	0.5	0.5	0.5	0.5	0.5	5	0	0	0	0	0	5	0	5	0	0	0	0	0	0	0	0	0	0
NW3007CH	nursereviewday15_arm_1	newcastle	1	2016-11-21	09:00	09:30	2	16	16	16	16	16	16	16	112	0.4	0.4	0.4	0.4	0.4	0.4	0	2.4	0	0	0	0	0	0	0	0	0	0	0	3.6	0	0	0	3.6	0	0	0	0	0	0	0	0	0	0
NW3007CH	nursereviewday22_arm_1	newcastle	1	2016-11-28	10:00	10:30	2	16	16	16	16	16	16	16	112	0	0	0.75	0.75	0	0	0	1.5	0	0	0	0	0	0	0	0	0	0	0	0	0	0	0	0	0	0	0	0	0	0	0	0	0	0
NW3007CH	doctorsreviewday29_arm_1	newcastle	1	2016-12-06	10:15	10:50	2	16	16	16	16	16	16	16	112	0	0	1	0	0	0	0	1	0	0	1	0	0	0	0	1	1.8	0	0	0	0	0	0	1.8	0	0	0	0	0	0	0	0	0	0
NW3007CH	nursereviewday36_arm_1	newcastle	1	2016-12-13	10:00	10:50	2	16	16	16	16	16	16	16	112	0	0	0.5	0.5	0	0	0	1	0	0	0.5	0.5	0	0	0	1	0	0	0	0	0	1	0	1	0	0	0	0	0	0	0	0	0	0
NW3007CH	nursereviewday43_arm_1	newcastle	1	2016-12-22	10:30	11:20	2	8	8	8	8	8	8	8	56	0	0	0	0	0.75	0.75	0	1.5	0	0	0	0	1	1	0	2	0	0	0	3	0	0	0	3	0	0	0	0	0	0	0	0	0	0
NW3007CH	nursereviewday50_arm_1	newcastle					0
NW3007CH	doctorsreviewday57_arm_1	newcastle					0
NW3008SC	nursereviewday1_arm_1	newcastle	1	2016-11-14	14:00	14:30	2
NW3008SC	doctorreviewday8_arm_1	newcastle	1	2016-12-06	11:00	11:40	2	0	0	0	0	0	0	0	0	1	0	0	0	1	0	0	2	15	15	15	15	15	15	15	105	0	0	0	0	0	0	0	0	0	0	0	0	0	0	0	0	0	0
NW3008SC	nursereviewday15_arm_1	newcastle	1	2016-12-14	11:00	11:40	2	20	32	20	20	20	20	20	152	1.5	1.5	1.5	1.5	1.5	1.5	1.5	10.5	20	20	20	20	20	20	20	140	0	0	0	0	0	0	0	0	0	0	0	0	0	0	0	0	0	0
NW3008SC	nursereviewday22_arm_1	newcastle	1	2016-12-20	11:05	11:55	2	24	16	16	16	16	24	24	136	1.3	1.3	1.3	1.3	1.3	1.3	1.3	9.1	20	20	20	20	20	20	20	140	0	0	0	0	0	0	0	0	0	0	0	0	0	0	0	0	0	0
NW3008SC	doctorsreviewday29_arm_1	newcastle	1	2017-01-24	12:20	12:45	2	18	0	12	18	18	18	24	108	1.2	0.5	1.0	1.0	1.0	1.2	1.2	7.1000000000000005	12	12	12	12	12	12	12	84	0	0	0	0	0	0	0	0	0	0	0	0	0	0	0	0	0	0
NW3008SC	nursereviewday50_arm_1	newcastle	1	2017-01-30	14:20	14:55	2	18	18	0	12	12	18	18	96	1	1	0	0	0	0	1	3	20	20	0	10	10	10	10	80	0	0	0	0	0	0	0	0	0	0	0	0	0	0	0	0	0	0
NW3009LB	nursereviewday1_arm_1	newcastle	1	2016-11-16	12:00	12:50	2
NW3009LB	doctorreviewday8_arm_1	newcastle	1	2016-11-22	11:00	11:40	2	24	0	8	16	24	24	24	120	0	0	0	0	0	0	0	0	2	2	2	3	3	3	3	18	0	0	0	0	0	0	0	0	0	0	0	0	0	0	0	0	0	0
NW3009LB	nursereviewday15_arm_1	newcastle	1	2016-11-30	11:30	12:15	2	16	12	16	12	16	12	16	100	0	0	0	0	0	0	0	0	4	4	4	4	4	4	4	28	0	0	0	0	0	0	0	0	0	0	0	0	0	0	0	0	0	0
NW3009LB	nursereviewday22_arm_1	newcastle	1	2016-12-07	11:30	12:15	2	18	18	18	18	18	18	18	126	0	0	0	0	0	0	0	0	5	5	5	5	5	5	5	35	0	0	0	0	0	0	0	0	0	0	0	0	0	0	0	0	0	0
NW3009LB	doctorsreviewday29_arm_1	newcastle	1	2016-12-13	11:25	11:55	2	16	16	16	12	16	12	16	104	0	0	0	0	0	0	0	0	5	5	5	5	5	5	5	35	0	0	0	0	0	0	0	0	0	0	0	0	0	0	0	0	0	0
NW3009LB	nursereviewday36_arm_1	newcastle	1	2016-12-21	11:15	12:00	2	0	0	16	16	16	8	0	56	0	0	0	0	0	0	0	0	6	6	6	6	6	6	6	42	0	0	0	0	0	0	0	0	0	0	0	0	0	0	0	0	0	0
NW3009LB	nursereviewday43_arm_1	newcastle					0
NW3009LB	nursereviewday50_arm_1	newcastle					0
NW3009LB	doctorsreviewday57_arm_1	newcastle	1	2017-01-11	11:45	12:05	2	0	0	0	0	0	0	0	0	0	0	0	0	0	0	0	0	7	7	7	7	7	7	7	49	0	0	0	0	0	0	0	0	0	0	0	0	0	0	0	0	0	0
NW3009LB	doctorreviewday85_arm_1	newcastle	1	2017-02-08	11:15	12:15	2	0	0	0	0	0	0	0	0	0	0	0	0	0	0	0	0	6	6	6	6	6	6	6	42	0	0	0	0	0	0	0	0	0	0	0	0	0	0	0	0	0	0
NW3010JL	nursereviewday1_arm_1	newcastle	1	2016-12-15	15:10	16:15	2
NW3010JL	doctorreviewday8_arm_1	newcastle	1	2016-12-22	14:00	15:00	2	8	12	16	8	8	8	8	68	1.2	0.8	0.8	1.2	1.2	1.2	1.2	7.6000000000000005	12	13	12	13	12	13	12	87	0	0	0	0	0	0	0	0	0	0	0	0	0	0	0	0	0	0
NW3010JL	nursereviewday15_arm_1	newcastle	1	2016-12-28	10:30	11:00	2	16	16	16	16	16	16	16	112	2.5	2.5	2.5	2.5	2.5	2.5	2.5	17.5	12	13	12	13	12	13	12	87	0	0	0	0	0	0	0	0	0	0	0	0	0	0	0	0	0	0
NW3010JL	nursereviewday22_arm_1	newcastle	1	2017-01-11	09:45	10:35	2	16	16	12	16	12	16	16	104	0	0	0	0	0.3	0	0	0.3	0	0	1	0	0	0	0	1	0	0	0	0	0	0	0	0	0	0	0	0	0	0	0	0	0	0
NW3010JL	doctorsreviewday29_arm_1	newcastle	1	2017-01-18	09:20	09:50	2	16	12	16	16	16	12	12	100	0	0	0	0	0	0	0	0	0	5	0	0	10	10	0	25	0	0	0	0	6	10	0	16	0	0	0	0	0	0	0	0	0	0
NW3010JL	nursereviewday36_arm_1	newcastle	1	2017-01-25	12:00	12:45	2	12	12	12	12	12	12	12	84	0	0	0	0	0	0	0	0	4	3	4	3	4	3	4	25	2.8	0	0	0	0	0	0	2.8	0	0	0	0	0	0	0	0	0	0
NW3010JL	nursereviewday43_arm_1	newcastle	1	2017-02-01	11:50	12:30	2	12	12	12	12	12	12	12	84	0	0	0	0	0	0	0	0	5	5	5	5	5	5	5	35	0	0	7.5	6.4	0	5.2	0	19.1	0	0	0	0	0	0	0	0	0	0
NW3010JL	nursereviewday50_arm_1	newcastle	1	2017-02-08	12:40	13:10	2	4	4	4	4	4	4	4	28	0	0	0	0	0	0	0	0	10	10	10	10	10	10	10	70	0	0	0	0	0	0	0	0	0	0	0	0	0	0	0	0	0	0
NW3010JL	doctorsreviewday57_arm_1	newcastle	1	2017-02-22	09:15	09:55	2	4	4	4	4	4	4	4	28	0	0	0	0	0	0	0	0	4	5	20	4	5	4	5	47	0	0	0	0	0	0	0	0	0	0	0	0	0	0	0	0	0	0
NW3010JL	nursereviewday64_arm_1	newcastle	1	2017-02-15	14:45	15:40	2	4	4	4	4	4	4	4	28	0	0	0	0	0	0	0	0	5	5	3	5	8	8	8	42	0	0	0	0	0	0	0	0	0	0	0	0	0	0	0	0	0	0
NW3010JL	nursereviewday71_arm_1	newcastle	1	2017-03-01	15:10	15:35	2	4	4	4	4	4	4	4	28	0	0	0	0	0	0	0	0	7	7	7	7	7	7	7	49	0	0	0	0	0	8	0	8	0	0	0	0	0	0	0	0	0	0
NW3010JL	doctorreviewday85_arm_1	newcastle	1	2017-03-08	14:30	14:45	2	4	4	4	4	4	4	4	28	0	0	0	0	0	0	0	0	5	5	5	5	5	15	5	45	0	2	0	0	0	5.8	0	7.8	0	0	0	0	0	0	0	0	0	0
NW3011MB	nursereviewday1_arm_1	newcastle	1	2017-02-16	12:50	13:50	2
NW3011MB	doctorreviewday8_arm_1	newcastle	1	2017-02-24	10:10	11:15	2	16	16	16	16	16	16	16	112	0	0	0	0	0	0	0	0	0	2	2	2	0	0	0	6	2	2.5	0	4.5	0	5	5	19	0	0	0	0	0	0	0	0	0	0
NW3011MB	nursereviewday15_arm_1	newcastle	1	2017-03-06	12:10	12:55	2	16	16	16	24	24	24	24	144	0	0	0	0	0	0	0	0	1	1	1	1	0	2	0	6	0	4.5	0	4.5	0	4.5	0	13.5	0	0	0	0	0	0	0	0	0	0
NW3011MB	nursereviewday22_arm_1	newcastle	1	2017-03-13	11:20	12:40	2	24	24	24	24	24	24	24	168	0	0	0	0	0	0	0	0	0	0	0	0	0	1	1	2	1.5	0	1.5	0	1.5	3.0	0	7.5	0	0	0	0	0	0	0	0	0	0
NW3011MB	doctorsreviewday29_arm_1	newcastle	1	2017-03-20	11:45	12:30	2	24	24	24	24	24	24	24	168	0	0	0	0	0	0	0	0	1	0	1	0	2	2	0	6	0	2	0	0	6	0	2	10	0	0	0	0	0	0	0	0	0	0
NW3011MB	doctorsreviewday57_arm_1	newcastle	1	2017-04-12	12:00	13:00	2	8	4	0	0	0	4	4	20	0	0	0	0	0	0	0	0	0	1	0	0	0	0	0	1	7.5	15	3	2	0	6	7.5	41	0	0	0	0	0	0	0	0	0	0
NW3011MB	nursereviewday64_arm_1	newcastle	1	2017-04-19	10:15	11:10	2	2	2	2	2	2	2	2	14	0	0	0	0	0	0	0	0	0	1	0	0	0	1	0	2	0	0	0	3	10	0	0	13	0	0	0	0	0	0	0	0	0	0
NW3011MB	nursereviewday71_arm_1	newcastle	1	2017-04-24	10:00	11:00	2	4	4	4	4	4	4	4	28	0	0	0	0	0	0	0	0	1	1	1	1	1	1	1	7	0	2	0	0	4	0	0	6	0	0	0	0	0	0	0	0	0	0
NW3011MB	nursereviewday78_arm_1	newcastle	1	2017-05-04	11:40	12:55	2	2	2	2	2	2	2	2	14	0	0	0	0	0	0	0	0	1	0	1	0	1	0	0	3	3	1.5	3	1.5	3	1.5	3	16.5	0	0	0	0	0	0	0	0	Valium 2 mg	1
NW3011MB	doctorreviewday85_arm_1	newcastle	1	2017-05-12	10:30	11:20	2	1	0	1	1	1	1	1	6	0	0	0	0	0	0	0	0	0	0	2	0	2	1	1	6	0	2.0	2.0	1.6	3.2	3.2	0	12	0	0	0	0	0	0	0	0	0	0
NW3012PW	nursereviewday1_arm_1	newcastle	1	2017-02-13	09:45	10:45	2
NW3012PW	doctorreviewday8_arm_1	newcastle	1	2017-02-22	08:45	09:50	2	8	16	24	24	24	24	32	152	0	0	0	0	0	0	0	0	0	3	3	2	2	0	0	10	0	4	1	0	0	0	4	9	0	0	0	0	0	0	0	0	0	0
NW3012PW	nursereviewday15_arm_1	newcastle	1	2017-02-28	11:55	12:30	2	24	24	24	24	24	12	16	148	0	0	0	0	0	0	0	0	0	0	0	0	0	0	0	0	2.8	2.8	2.8	18.2	2.8	21.0	2.8	53.199999999999996	0	0	0	0	0	0	0	0	0	0
NW3012PW	nursereviewday22_arm_1	newcastle	1	2017-03-07	14:10	14:45	2	24	18	24	24	18	18	24	150	0	0	0	0	0	0	0	0	8	8	8	8	8	8	8	56	2.8	2.8	2.8	2.8	14	8.4	2.8	36.4	0	0	0	0	0	0	0	0	0	0
NW3012PW	doctorsreviewday29_arm_1	newcastle	1	2017-03-14	09:05	09:25	2	24	24	24	24	24	12	24	156	0	0	0	0	0	0	0	0	25	25	25	25	25	25	25	175	3	3	3	3	3	3	3	21	0	0	0	0	0	0	0	0	0	0
NW3012PW	nursereviewday36_arm_1	newcastle	1	2017-03-21	08:55	09:25	2	18	18	18	24	24	24	0	126	0	0	0	0	0	0	0	0	25	25	25	25	25	25	25	175	2.8	2.8	2.8	2.8	4.2	4.2	19.2	38.8	0	0	0	0	0	0	0	0	0	0
NW3012PW	nursereviewday43_arm_1	newcastle	1	2017-03-28	09:00	10:00	2	0	0	0	0	24	24	24	72	0	0	0	0	0	0	0	0	25	25	25	25	25	25	25	175	0	0	0	0	0	15	15	30	0	0	0	0	0	0	0	0	0	0
NW3012PW	nursereviewday50_arm_1	newcastle	1	2017-04-06	14:00	15:00	2	16	16	16	24	24	24	24	144	0	0	0	0	0	0	0	0	25	25	25	25	25	25	25	175	4.2	3.2	4.2	0	0	0	0	11.600000000000001	0	0	0	0	0	0	0	0	0	0
NW3012PW	doctorsreviewday57_arm_1	newcastle	1	2017-04-12	09:40	10:10	2	16	16	24	16	16	16	16	120	0	0	0	0	0	0	0	0	30	30	30	30	30	30	30	210	0	0	4.5	4.5	4.5	0	4.5	18	0	0	0	0	0	0	0	0	0	0
NW3012PW	nursereviewday64_arm_1	newcastle	1	2017-04-19	09:00	09:40	2	16	16	8	8	16	16	16	96	0.5	0	0	0	0	0	0	0.5	25	25	25	25	25	25	25	175	2.8	2.8	2.8	2.8	2.8	2.8	2.8	19.6	0	0	0	0	0	0	0	0	0	0
NW3012PW	nursereviewday71_arm_1	newcastle	1	2017-04-26	09:00	09:30	2	16	16	16	16	16	16	16	112	0	0	0	0	0	0	0	0	25	25	25	25	25	25	25	175	4.2	4.2	4.2	4.2	4.2	4.2	4.2	29.4	0	0	0	0	0	0	0	0	0	0
NW3012PW	nursereviewday78_arm_1	newcastle	1	2017-05-04	08:55	09:40	2	16	16	8	16	4	8	16	84	0	0	0	0	0	0	0	0	25	25	25	25	25	25	25	175	0	0	0	0	16.8	14	0	30.8	0	0	0	0	0	0	0	0	0	0
NW3012PW	doctorreviewday85_arm_1	newcastle	0	2017-05-11			2
NW3013TB	nursereviewday1_arm_1	newcastle	1	2017-02-20	12:00	13:00	2
NW3013TB	doctorreviewday8_arm_1	newcastle	1	2017-02-27	14:15	15:20	2	16	16	16	16	16	16	16	112	0	0	0	0	0	0	0	0	0	0	0	0	0	0	0	0	0	0	0	0	0	1.4	0	1.4	0	0	0	0	0	0	0	0	0	0
NW3013TB	nursereviewday15_arm_1	newcastle	1	2017-03-06	10:45	11:30	2	16	16	16	16	16	16	16	112	0	0	0	0	0	0	0	0	0	0	0	0	0	0	0	0	0	0	0	0	0	0	0	0	0	0	0	0	0	0	0	0	0	0
NW3013TB	nursereviewday22_arm_1	newcastle	1	2017-03-13	09:00	09:45	2	16	16	16	16	16	16	16	112	0	0	0	0	0	0	0	0	0	0	0	0	0	0	0	0	0	0	0	0	0	0	0	0	0	0	0	0	0	0	0	0	0	0
NW3013TB	doctorsreviewday29_arm_1	newcastle	1	2017-03-20	14:56	15:05	2	16	16	16	12	16	16	16	108	0	0	0	0	0	0	0	0	0	0	0	0	0	0	0	0	0	0	0	1.4	0	1.4	0	2.8	0	0	0	0	0	0	0	0	0	0
NW3013TB	nursereviewday36_arm_1	newcastle	1	2017-03-27	09:05	09:50	2	16	16	16	16	16	16	16	112	0	0	0	0	0	0	0	0	0	0	0	0	0	0	0	0	0	4	0	0	0	0	0	4	0	0	0	0	0	0	0	0	0	0
NW3013TB	nursereviewday43_arm_1	newcastle	1	2017-04-03	09:15	10:00	2	16	16	16	16	16	16	16	112	0	0	0	0	0	0	0	0	0	0	0	0	0	0	0	0	0	0	0	0	0	0	0	0	0	0	0	0	0	0	0	0	0	0
NW3013TB	nursereviewday50_arm_1	newcastle	1	2017-04-10	08:55	09:50	2	16	16	16	16	16	16	16	112	0	0	0	0	0	0	0	0	0	0	0	0	0	0	0	0	0	0	0	0	0	0	0	0	0	0	0	0	0	0	0	0	0	0
NW3013TB	doctorsreviewday57_arm_1	newcastle	1	2017-04-20	12:00	12:35	2	16	16	16	16	16	16	16	112	0	0	0	0	0	0	0	0	0	0	0	0	0	0	0	0	0	0	0	0	0	0	0	0	0	0	0	0	0	0	0	0	0	0
NW3013TB	nursereviewday64_arm_1	newcastle	1	2017-04-24	08:50	09:25	2	16	16	16	16	16	16	16	112	0	0	0	0	0	0	0	0	0	0	0	0	0	0	0	0	0	0	0	0	0	0	0	0	0	0	0	0	0	0	0	0	0	0
NW3013TB	nursereviewday71_arm_1	newcastle	1	2017-05-01	09:00	09:45	2	16	16	16	16	16	16	16	112	0	0	0	0	0	0	0	0	0	0	0	0	0	0	0	0	0	0	0	0	0	1	0	1	0	0	0	0	0	0	0	0	0	0
NW3013TB	nursereviewday78_arm_1	newcastle	1	2017-05-08	09:00	09:45	2	16	16	16	16	16	16	16	112	0	0	0	0	0	0	0	0	0	0	0	0	0	0	0	0	0	0	0	0	1	0	0	1	0	0	0	0	0	0	0	0	0	0
NW3013TB	doctorreviewday85_arm_1	newcastle	1	2017-05-22	14:15	14:40	2	0	0	0	0	0	0	0	0	0	0	0	0	0	0	0	0	0	0	0	0	0	0	0	0	0	0	0	0	2	0	0	2	0	0	0	0	0	0	0	0	0	0
NW3014MW	nursereviewday1_arm_1	newcastle	1	2017-02-20	12:00	13:00	2
NW3014MW	doctorreviewday8_arm_1	newcastle	1	2017-02-27	14:48	15:55	2	8	8	8	8	8	8	8	56	0	0	0	0	0	0	0	0	0	0	0	0	0	0	0	0	0	0	0	3	0	3.9	0	6.9	0	0	0	0	0	0	0	0	0	0
NW3014MW	nursereviewday15_arm_1	newcastle	1	2017-03-06	10:00	10:45	2	8	8	8	8	8	8	8	56	0	0	0	0	0	0	0	0	0	0	0	0	0	0	0	0	0	0	0	6	0	1.3	0	7.3	0	0	0	0	0	0	0	0	0	0
NW3014MW	nursereviewday22_arm_1	newcastle	1	2017-03-13	09:10	10:10	2	8	8	8	8	8	8	8	56	0	0	0	0	0	0	0	0	0	0	0	0	0	0	0	0	0	0	0	0	0	12.8	0	12.8	0	0	0	0	0	0	0	0	0	0
NW3014MW	doctorsreviewday29_arm_1	newcastle	1	2017-03-20	15:08	15:30	2	8	8	8	8	8	8	8	56	0	0	0	0	0	0	0	0	0	0	0	0	0	0	0	0	0	0	0	0	0	5.6	2.8	8.399999999999998	0	0	0	0	0	0	0	0	0	0
NW3014MW	nursereviewday36_arm_1	newcastle	1	2017-03-27	09:00	10:00	2	8	8	8	8	8	6	8	54	0	0	0	0	0	0	0	0	0	0	0	0	0	0	0	0	0	0	0	0	0	11	0	11	0	0	0	0	0	0	0	0	0	0
NW3014MW	nursereviewday43_arm_1	newcastle	1	2017-04-03	09:10	10:00	2	8	8	6	8	6	8	8	52	0	0	0	0	0	0	0	0	0	0	0	0	0	0	0	0	0	0	0	8	0	0	0	8	0	0	0	0	0	0	0	0	0	0
NW3014MW	nursereviewday50_arm_1	newcastle	1	2017-04-10	08:55	09:50	2	8	8	8	8	8	8	8	56	0	0	0	0	0	0	0	0	0	0	0	0	0	0	0	0	0	0	0	5.1	0	11.2	0	16.299999999999997	0	0	0	0	0	0	0	0	0	0
NW3014MW	doctorsreviewday57_arm_1	newcastle	1	2017-04-20	11:45	12:10	2	8	8	8	8	8	4	8	52	0	0	0	0	0	0	0	0	0	0	0	0	0	0	0	0	0	0	0	4.2	0	9	0	13.2	0	0	0	0	0	0	0	0	0	0
NW3014MW	nursereviewday64_arm_1	newcastle	1	2017-04-24	09:00	09:35	2	8	8	8	8	8	8	8	56	0	0	0	0	0	0	0	0	0	0	0	0	0	0	0	0	0	0	0	5.6	3.3	0	0	8.899999999999998	0	0	0	0	0	0	0	0	0	0
NW3014MW	nursereviewday71_arm_1	newcastle	1	2017-05-01	09:00	09:50	2	6	6	6	6	6	6	6	42	0	0	0	0	0	0	0	0	0	0	0	0	0	0	0	0	0	6.4	0	3.5	0	0	0	9.9	0	0	0	0	0	0	0	0	0	0
NW3014MW	nursereviewday78_arm_1	newcastle	1	2017-05-08	09:00	09:45	2	8	8	6	8	8	6	6	50	0	0	0	0	0	0	0	0	0	0	0	0	0	0	0	0	0	0	5	4	5	0	0	14	0	0	0	0	0	0	0	0	0	0
NW3014MW	doctorreviewday85_arm_1	newcastle	1	2017-05-22	13:55	14:15	2	0	0	0	0	0	0	0	0	0	0	0	0	0	0	0	0	0	0	0	0	0	0	0	0	0	0	0	0	4	6	0	10	0	0	0	0	0	0	0	0	0	0
NW3015DN	nursereviewday1_arm_1	newcastle	1	2017-03-02	12:15	13:15	2
NW3015DN	doctorreviewday8_arm_1	newcastle	1	2017-03-10	10:00	10:40	2	32	32	32	32	16	32	32	208	0	0	0.1	0	0	0	0	0.1	25	25	25	25	25	25	25	175	0	4	0	4	0	3	0	11	0	0	0	0	0	0	0	0	0	0
NW3015DN	nursereviewday15_arm_1	newcastle	1	2017-03-16	11:05	11:50	2	32	24	24	32	32	24	24	192	0	0	0	0	0	0	0	0	20	20	20	20	20	20	20	140	0	4.8	4.8	4.8	4.8	7.6	7.6	34.4	0	0	0	0	0	0	0	0	0	0
NW3015DN	nursereviewday22_arm_1	newcastle	1	2017-03-24	10:30	11:05	2	24	24	20	32	24	24	20	168	0	0	0	0	0	0	0	0	25	25	25	25	25	25	25	175	0	0	2	2	2	1	0	7	0	0	0	0	0	0	0	0	0	0
NW3015DN	doctorsreviewday29_arm_1	newcastle	1	2017-03-30	09:45	10:10	2	24	24	24	24	24	32	24	176	0	0	0.1	0	0	0	0	0.1	20	20	20	20	20	20	20	140	4	4	4	4	4	4	4	28	0	0	0	0	0	0	0	0	0	0
NW3015DN	nursereviewday36_arm_1	newcastle	1	2017-04-07	10:00	10:20	2	18	18	18	18	24	24	24	144	0	0	0	0	0	0	0	0	20	20	20	20	20	20	20	140	0	2	2	0	2	2	2	10	0	0	0	0	0	0	0	0	0	0
NW3015DN	nursereviewday43_arm_1	newcastle	1	2017-04-13	10:40	11:20	2	24	18	24	18	24	24	24	156	0	0	0	0	0	0	0	0	15	15	15	15	15	15	15	105	0	4.2	4.2	4.2	4.2	5.3	4.2	26.3	0	0	0	0	0	0	0	0	0	0
NW3015DN	nursereviewday50_arm_1	newcastle	1	2017-04-20	09:55	10:30	2	24	24	8	24	24	24	24	152	0	0	0	0	0	0	0	0	15	15	15	15	15	15	15	105	0	4.2	4.2	4.2	4.2	4.2	0	21	0	0	0	0	0	0	0	0	0	0
NW3015DN	doctorsreviewday57_arm_1	newcastle	1	2017-04-27	10:10	10:30	2	16	16	16	16	16	16	16	112	0	0	0	0	0	0	0	0	17	17	17	17	17	17	17	119	4	4	4	4	4	4	4	28	0	0	0	0	0	0	0	0	0	0
NW3015DN	nursereviewday64_arm_1	newcastle	1	2017-05-04	10:30	11:15	2	16	16	16	16	16	16	12	108	0	0	0	0	0	0	0	0	20	20	20	20	20	20	20	140	0	1.6	1.6	5.2	5.2	5.2	5.2	24	0	0	0	0	0	0	0	0	0	0
NW3015DN	nursereviewday71_arm_1	newcastle	1	2017-05-11	10:00	10:30	2	16	16	16	16	16	16	16	112	0	0	0	0	0	0	0	0	15	15	15	15	15	15	15	105	2	2	2	2	2	2	4	16	0	0	0	0	0	0	0	0	0	0
NW3015DN	nursereviewday78_arm_1	newcastle	1	2017-05-18	10:00	10:30	2	8	8	8	8	16	16	16	80	0	0	0	0	0	0	0	0	20	20	20	20	20	20	20	140	0	2	2	2	2	3	0	11	0	0	0	0	0	0	0	0	0	0
NW3015DN	doctorreviewday85_arm_1	newcastle	1	2017-05-25	10:00	10:35	2	0	0	0	8	8	8	8	32	0	0	0	0	0	0	0	0	20	20	20	20	20	20	20	140	2	2	2	2	2	5	2	17	0	0	0	0	0	0	0	0	0	0
NW3016BH	nursereviewday1_arm_1	newcastle	1	2017-03-01	13:30	14:10	2
NW3016BH	doctorreviewday8_arm_1	newcastle	1	2017-03-08	14:50	15:30	2	18	16	8	16	16	16	18	108	0	0	0	1	1	0	0	2	2	2	2	2	2	6	2	18	3	3	3	3	3	10	3	28	0	0	0	0	0	0	0	0	0	0
NW3016BH	nursereviewday15_arm_1	newcastle	1	2017-03-15	14:45	15:20	2	16	16	18	18	18	6	16	108	0.3	0.3	0	0	0	0.8	0	1.4	3	2	2	3	2	2	2	16	2.8	2.8	2.8	2.8	2.8	14	2.8	30.8	0	0	0	0	0	0	0	0	methamphetamine (points)	0
NW3016BH	nursereviewday22_arm_1	newcastle	1	2017-03-22	15:05	15:40	2	24	24	24	24	24	24	24	168	0.8	0.8	0	0	0	0	0.8	2.4000000000000003	2	2	2	2	2	2	2	14	4.5	4.5	4.5	4.5	4.5	4.5	4.5	31.5	0	0	0	0	0	0	0	0	0	0
NW3016BH	doctorsreviewday29_arm_1	newcastle	1	2017-03-29	14:45	15:15	2	20	16	20	20	20	20	20	136	0	2	0	0	0	0	0	2	2	2	2	2	2	2	2	14	3	4	3	3	3	3	3	22	0	0	0	0	0	0	0	0	0	0
NW3016BH	nursereviewday36_arm_1	newcastle	1	2017-04-05	14:30	15:20	2	24	24	24	24	24	24	24	168	0	1	0	0	0	0.5	0	1.5	3	20	3	3	3	20	3	55	3	15	3	3	3	12	3	42	0	0	0	0	0	0	0	0	methamphetamine (points)	0
NW3016BH	nursereviewday43_arm_1	newcastle	1	2017-04-12	14:25	15:40	2	30	30	30	30	30	30	30	210	0	1.0	0	0	0	0	0	1	3	3	3	3	3	3	3	21	4.5	4.5	4.5	4.5	4.5	4.5	4.5	31.5	0	0	0	0	0	0	0	0	0	0
NW3016BH	nursereviewday50_arm_1	newcastle	1	2017-04-19	14:30	15:20	2	8	12	8	12	8	12	8	68	0.7	0.3	0	0	0.8	1.2	1.0	4	0	1	3	3	0	0	0	7	4.5	3.0	3.0	3.0	3.0	3.0	3.0	22.5	0	0	0	0	0	0	0	0	0	0
NW3016BH	doctorsreviewday57_arm_1	newcastle	1	2017-04-26	15:10	15:40	2	18	18	18	18	18	18	18	126	0	1.0	0	0	0	0	0	1	2	0	2	2	2	2	2	12	2	2	2	2	2	2	2	14	0	0	0	0	0	0	0	0	0	0
NW3016BH	nursereviewday64_arm_1	newcastle	1	2017-05-03	14:05	15:00	2	18	18	18	18	18	18	18	126	0.5	0.5	0.5	0.5	0.5	0.5	1.0	4	0	0	0	0	0	0	0	0	0	0	0	0	0	0	0	0	0	0	0	0	0	0	0	0	0	0
NW3016BH	nursereviewday71_arm_1	newcastle	1	2017-05-11	14:00	14:40	2	18	12	0	18	18	18	18	102	0.5	0.5	1.0	0.5	0.5	0.5	0.5	4	0	0	0	2	0	0	0	2	0	0	0	2	0	0	0	2	0	0	0	0	0	0	0	0	0	0
NW3016BH	nursereviewday78_arm_1	newcastle	1	2017-05-17	14:30	15:10	2	24	24	24	24	24	24	24	168	0	0	0	0	0	0	0	0	2	8	2	8	2	2	8	32	0	16	1.6	16	3.2	3.2	16	56.00000000000001	0	0	0	0	0	0	0	0	0	0
NW3016BH	doctorreviewday85_arm_1	newcastle	1	2017-05-24	14:10	15:00	2	18	18	18	18	18	18	18	126	0	0	0	0	0	0	0	0	6	3	2	2	2	2	2	19	8	3	3	3	3	3	3	26	0	0	0	0	0	0	0	0	0	0
NW3017WH	nursereviewday1_arm_1	newcastle	1	2017-03-09	13:45	14:15	2
NW3017WH	doctorreviewday8_arm_1	newcastle	1	2017-03-16	10:10	10:45	2	24	24	24	12	24	24	24	156	2.5	1.5	1.5	1.5	1.5	3.0	3.0	14.5	50	50	50	50	50	50	50	350	0	0	0	0	0	0	0	0	0	0	0	0	0	0	0	0	0	0
NW3017WH	nursereviewday15_arm_1	newcastle	1	2017-03-23	10:00	10:45	2	24	24	24	24	24	24	24	168	1.5	1.5	1.5	1.5	1.5	1.5	1.5	10.5	50	50	50	50	50	50	50	350	0	0	0	0	0	0	0	0	0	0	0	0	0	0	0	0	0	0
NW3017WH	nursereviewday22_arm_1	newcastle	1	2017-03-30	10:00	10:45	2	21	24	24	24	24	24	24	165	1.5	1.5	1.5	1.5	1.5	1.5	1.5	10.5	50	50	50	50	50	50	50	350	0	0	0	0	0	0	0	0	0	0	0	0	0	0	0	0	0	0
NW3017WH	doctorsreviewday29_arm_1	newcastle	1	2017-04-06	10:10	10:35	2	24	18	24	12	18	24	18	138	1.5	1.5	1.5	1.5	1.5	1.5	1.5	10.5	50	50	50	50	50	50	50	350	0	0	0	0	0	0	0	0	0	0	0	0	0	0	0	0	0	0
NW3017WH	nursereviewday36_arm_1	newcastle	1	2017-04-13	09:30	10:15	2	12	24	24	12	24	18	24	138	1.6	1.6	0.9	1.6	1.6	1.6	0.9	9.8	45	45	45	45	45	45	45	315	0	0	0	0	0	0	0	0	0	0	0	0	0	0	0	0	0	0
NW3017WH	nursereviewday43_arm_1	newcastle	1	2017-04-20	10:00	10:50	2	24	18	24	12	24	18	24	144	1.7	1.7	1.2	0.8	1.2	1.7	1.7	9.999999999999998	45	45	45	45	45	45	45	315	0	0	0	0	0	0	0	0	0	0	0	0	0	0	0	0	0	0
NW3017WH	nursereviewday50_arm_1	newcastle	1	2017-04-27	10:10	11:05	2	24	24	24	12	24	24	18	150	1.0	2.0	1.0	1.0	1.0	1.0	1.0	8	50	50	50	50	50	50	50	350	0	0	0	0	0	0	0	0	0	0	0	0	0	0	0	0	0	0
NW3017WH	doctorsreviewday57_arm_1	newcastle	1	2017-05-04	15:00	15:40	2	24	24	24	18	24	24	18	156	1.3	1.3	1.0	0.8	0.8	1.3	1.3	7.8	50	50	50	50	50	50	50	350	0	0	0	0	0	0	0	0	0	0	0	0	0	0	0	0	0	0
NW3017WH	nursereviewday64_arm_1	newcastle	1	2017-05-11	11:00	11:50	2	24	24	24	24	30	32	32	190	0	0	0	0	0	0	0	0	50	50	50	50	50	50	50	350	0	0	0	0	0	0	0	0	0	0	0	0	0	0	0	0	0	0
NW3017WH	nursereviewday71_arm_1	newcastle	1	2017-05-18	11:00	12:00	2	24	24	24	24	24	12	18	150	0	0	0	0	0	0	0	0	50	50	50	50	50	50	50	350	0	0	0	0	0	0	0	0	0	0	0	0	0	0	0	0	0	0
NW3017WH	nursereviewday78_arm_1	newcastle	1	2017-05-25	11:00	11:55	2	12	8	4	24	20	16	12	96	0	0	0	0	0	0	0	0	50	50	50	50	50	50	50	350	0	0	0	0	0	0	0	0	0	0	0	0	0	0	0	0	0	0
NW3017WH	doctorreviewday85_arm_1	newcastle	1	2017-06-01	11:10	11:40	2	0	0	0	8	8	0	0	16	0	0	0	0	0	0	0	0	50	50	50	50	50	50	50	350	0	0	0	0	0	0	0	0	0	0	0	0	0	0	0	0	0	0
NW3018PB	nursereviewday1_arm_1	newcastle	1	2017-03-09	15:45	16:30	2
NW3018PB	doctorreviewday8_arm_1	newcastle	1	2017-03-16	08:30	09:20	2	20	20	20	8	16	16	16	116	0.5	0	0.3	0.3	0.5	0.3	0.7		5	5	4	5	4	3	3	29	0	0	0	0	0	0	0	0	0	0	0	0	0	0	0	0	0	0
NW3018PB	nursereviewday15_arm_1	newcastle	1	2017-03-23	08:30	09:35	2	24	24	0	24	24	24	24	144	0.5	0.5	0.5	0.2	0.3	0.4	0.5	2.9	3	3	3	3	3	3	3	21	0	0	0	0	0	0	0	0	0	0	0	0	0	0	0	0	0	0
NW3018PB	nursereviewday22_arm_1	newcastle	1	2017-03-30	08:30	09:20	2	24	24	24	24	24	24	24	168	0.3	0.2	0.2	0.2	0.3	0.3	0.3	1.8	2	2	2	2	2	2	2	14	0	0	0	0	0	0	0	0	0	0	0	0	0	0	0	0	0	0
NW3018PB	doctorsreviewday29_arm_1	newcastle	1	2017-04-06	09:05	10:40	2	24	24	24	24	24	24	24	168	0.2	0.5	0.5	0.4	0.4	0.4	0.4	2.8	5	5	5	5	5	5	5	35	0	0	0	0	0	0	0	0	0	0	0	0	0	0	0	0	0	0
NW3018PB	nursereviewday36_arm_1	newcastle	1	2017-04-13	08:50	09:35	2	24	24	24	24	24	24	24	168	0.4	0.8	0.8	0.4	0.4	0.4	0.4	3.5999999999999996	13	13	13	5	5	5	5	59	0	0	0	0	0	0	0	0	0	0	0	0	0	0	0	0	0	0
NW3018PB	nursereviewday43_arm_1	newcastle	1	2017-04-20	08:30	09:10	2	24	24	18	24	24	24	24	162	0	0	0	0.7	0.7	0.7	0.7	2.8	6	6	6	6	6	6	6	42	0	0	0	0	0	0	0	0	0	0	0	0	0	0	0	0	0	0
NW3018PB	nursereviewday50_arm_1	newcastle	1	2017-04-27	08:20	08:50	2	24	24	24	24	24	24	24	168	0	0	0.5	0	0.5	0.5	0	1.5	6	6	6	6	6	6	6	42	0	0	0	0	0	0	0	0	0	0	0	0	0	0	0	0	0	0
NW3018PB	doctorsreviewday57_arm_1	newcastle	1	2017-05-04	08:00	08:25	2	24	24	24	24	24	24	24	168	0	0	0.3	0	0	0	0.2	0.5	5	3	3	3	3	3	5	25	0	0	0	0	0	0	0	0	0	0	0	0	0	0	0	0	0	0
NW3018PB	nursereviewday64_arm_1	newcastle	1	2017-05-11	08:10	08:40	2	24	24	24	24	24	24	24	168	0	0	0.2	0	0	0	0	0.2	6	5	5	6	5	6	5	38	0	0	0	0	0	0	0	0	0	0	0	0	0	0	0	0	0	0
NW3018PB	nursereviewday71_arm_1	newcastle	1	2017-05-18	08:00	08:40	2	20	20	20	24	24	24	24	156	0	0.5	0.5	0	0	0	0	1	7	7	7	7	7	7	7	49	0	0	0	0	0	0	0	0	0	0	0	0	0	0	0	0	0	0
NW3018PB	nursereviewday78_arm_1	newcastle	1	2017-05-25	08:30	09:20	2	24	24	24	24	24	24	24	168	0	0	0.2	0	0.2	0	0	0.4	7	7	7	7	7	7	7	49	0	0	0	0	0	0	0	0	0	0	0	0	0	0	0	0	0	0
NW3018PB	doctorreviewday85_arm_1	newcastle	1	2017-06-01	09:05	09:35	2	16	16	16	16	16	16	16	112	0.2	0	0.2	0	0	0	0	0.4	6	6	6	6	6	6	6	42	0	0	0	0	0	0	0	0
NW3019RS	nursereviewday1_arm_1	newcastle	1	2017-05-04	12:10	12:40	2
NW3019RS	doctorreviewday8_arm_1	newcastle	1	2017-05-12	09:10	10:10	2	18	24	24	24	24	18	24	156	0	0	0	0	0	0	0	0	0	0	0	0	0	0	0	0	0	0	0	0	0	6	0	6	0	0	0	0	0	0	0	0	0	0
NW3019RS	nursereviewday15_arm_1	newcastle	1	2017-05-19	09:25	10:45	2	24	24	24	24	24	24	24	168	0	0	0	0	0	0	0	0	0	0	0	0	0	0	0	0	0	0	0	0	0	0	0	0	0	0	0	0	0	0	0	0	0	0
NW3019RS	nursereviewday22_arm_1	newcastle	1	2017-05-26	09:15	10:20	2	24	24	24	24	24	24	24	168	0	0	0	0	0	0	0	0	0	0	0	0	0	0	0	0	0	0	0	0	0	0	0	0	0	0	0	0	0	0	0	0	0	0
NW3019RS	doctorsreviewday29_arm_1	newcastle	1	2017-06-02	10:05	11:10	2	24	24	24	18	24	24	24	162	0	0	0	0	0	0	0	0	0	0	0	0	0	0	0	0	0	0	0	0	0	0	0	0	0	0	0	0	0	0	0	0	0	0
NW3019RS	nursereviewday36_arm_1	newcastle	1	2017-06-09	09:30	10:20	2	24	24	24	24	18	24	24	162	0	0	0	0	0	0	0	0	0	0	0	0	0	0	0	0	0	0	0	0	0	0	0	0	0	0	0	0	0	0	0	0	0	0
NW3019RS	nursereviewday43_arm_1	newcastle	1	2017-06-16	10:35	11:25	2	24	18	24	24	24	24	24	162	0	0	0	0	0	0	0	0	0	0	0	0	0	0	0	0	0	0	0	0	0	3	0	3	0	0	0	0	0	0	0	0	0	0
NW3019RS	nursereviewday50_arm_1	newcastle	1	2017-06-23	15:45	16:15	2	18	18	24	18	24	24	24	150	0	0	0	0	0	0	0	0	0	0	0	0	0	0	0	0	0	0	0	0	0	0	0	0	0	0	0	0	0	0	0	0	0	0
NW3019RS	doctorsreviewday57_arm_1	newcastle	1	2017-06-29	14:30	15:00	2	16	16	16	24	24	16	16	128	0	0	0	0	0	0	0	0	0	0	0	0	0	0	0	0	0	0	0	0	0	4	0	4	0	0	0	0	0	0	0	0	0	0
NW3019RS	nursereviewday64_arm_1	newcastle	1	2017-07-07	10:50	11:30	2	16	16	16	16	16	16	16	112	0	0	0	0	0	0	0	0	0	0	0	0	0	0	0	0	0	0	0	0	0	8.4	0	8.4	0	0	0	0	0	0	0	0	0	0
NW3019RS	nursereviewday71_arm_1	newcastle	1	2017-07-14	10:45	11:30	2	8	8	8	8	8	8	8	56	0	0	0	0	0	0	0	0	0	0	0	0	0	0	0	0	0	0	0	0	0	8	8	16	0	0	0	0	0	0	0	0	0	0
NW3019RS	nursereviewday78_arm_1	newcastle	1	2017-07-21	09:30	10:10	2	4	4	4	4	8	8	8	40	0	0	0	0	0	0	0	0	0	0	0	0	0	0	0	0	0	0	0	0	19	0	0	19	0	0	0	0	0	0	0	0	0	0
NW3019RS	doctorreviewday85_arm_1	newcastle	1	2017-07-28	09:30	10:00	2	2	1	1	0	2	2	2	10	0	0	0	0	0	0	0	0	0	0	0	0	0	0	0	0	0	0	0	0		0	0		0	0	0	0	0	0	0	0	0	0
NW3020JR	nursereviewday1_arm_1	newcastle	1	2017-03-22	10:20	13:30	2
NW3020JR	doctorreviewday8_arm_1	newcastle	1	2017-03-29	14:10	14:40	2	12	12	8	12	12	12	12	80	0.75	0.5	1.0	1.0	0.75	1.0	1.0	6	13	13	13	13	13	13	13	91	0	0	0	0	0	0	0	0	0	0	0	0	0	0	0	0	Ecstasy (pill)	0
NW3020JR	nursereviewday15_arm_1	newcastle	1	2017-04-06	12:00	12:45	2	12	12	4	12	12	12	12	76	0.2	0.2	0.2	0.2	0.2	0.2	0.2	1.4	14	14	14	14	14	14	14	98	0	0	0	0	0	0	0	0	0	0	0	0	0	0	0	0	0	0
NW3020JR	nursereviewday22_arm_1	newcastle	1	2017-04-12	11:50	12:40	2	24	24	24	24	24	24	24	168	0.2	0.1	0.2	0.4	0.2	0.2	0	1.3	14	14	14	14	14	14	14	98	0	0	0	0	0	0	0	0	0	0	0	0	0	0	0	0	0	0
NW3020JR	doctorsreviewday29_arm_1	newcastle	1	2017-05-03	13:00	13:30	2	7	7	12	12	9	9	9	65	0.2	0.2	0.2	0.2	0.4	0.4	0	1.6	13	8	13	12	13	20	14	93	0	0	0	8	0	0	0	8	0	0	0	0	0	0	0	0	0	0
NW3020JR	nursereviewday36_arm_1	newcastle					2
NW3020JR	nursereviewday50_arm_1	newcastle	1	2017-05-09	11:40	12:10	2	18	0	12	18	18	24	24	114	0	0	0.2	0	0.2	0.4	0	0.8	12	12	12	12	12	12	12	84	0	0	0	0	0	0	0	0	0	0	0	0	0	0	0	0	0	0
NW3020JR	doctorsreviewday57_arm_1	newcastle	1	2017-05-17	13:30	14:00	2	16	16	16	16	16	16	16	112	0	0	0	0	0	0.2	0	0.2	13	13	13	13	13	13	13	91	0	0	0	0	0	0	0	0	0	0	0	0	0	0	0	0	0	0
NW3020JR	nursereviewday64_arm_1	newcastle	1	2017-05-24	11:55	12:40	2	16	16	16	8	16	16	16	104	0	0.4	0	0	0.2	0	0.3	0.9000000000000001	14	14	14	14	14	14	14	98	0	0	0	0	0	0	0	0	0	0	0	0	0	0	0	0	0	0
NW3021JG	nursereviewday1_arm_1	newcastle	1	2017-04-05	12:15	13:00	2
NW3021JG	doctorreviewday8_arm_1	newcastle	1	2017-04-24	13:45	15:00	2	0	0	0	0	0	0	0	0	0	0	0.5	0	0	0	0.5	1	10	10	10	10	10	10	10	70	0	0	0	0	10	0	12	22	0	0	0	0	0	0	0	0	0	0
NW3021JG	nursereviewday15_arm_1	newcastle	1	2017-05-01	10:05	10:55	2	16	16	16	16	20	16	16	116	0	0	0	0	0	0	0	0	12	12	12	12	12	12	12	84	0	0	0	0	0	13	0	13	0	0	0	0	0	0	0	0	0	0
NW3021JG	nursereviewday22_arm_1	newcastle	1	2017-05-08	08:30	09:00	2	12	16	16	12	8	16	8	88	0	0	0	0	0	0	0	0	10	10	10	20	10	10	10	80	2	2	0	20	0	8	0	32	0	0	0	0	0	0	0	0	MDMA	0
NW3021JG	doctorsreviewday29_arm_1	newcastle	1	2017-05-15	14:00	14:40	2	16	16	12	16	16	8	16	100	0	0	0	0	0	0.2	0	0.2	10	10	10	10	10	15	10	75	6	0	0	0	0	9	0	15	0	0	0	0	0	0	0	0	0	0
NW3021JG	nursereviewday36_arm_1	newcastle	1	2017-05-22	08:30	09:30	2	16	16	12	12	16	16	12	100	0	0	0	0.3	0	0.3	0	0.6	10	12	15	15	8	15	8	83	0	1.1	1.1	16.5	0	11	0	29.7	0	0	0	0	0	0	0	0	0	0
NW3021JG	nursereviewday43_arm_1	newcastle	1	2017-05-29	08:30	09:15	2	12	16	16	16	16	12	16	104	0	0	0	0	0	0	0	0	12	10	10	10	15	15	10	82	8	0	0	0	10	14	0	32	0	0	0	0	0	0	0	0	0	0
NW3021JG	nursereviewday50_arm_1	newcastle	1	2017-06-09	11:00	11:45	2	12	12	4	4	4	4	0	40	0	0	0	0	0	0	0	0	10	10	8	10	12	18	5	73	0	0	4.2	10	9.6	16	0	39.8	0	0	0	0	0	0	0	0	0	0
NW3021JG	doctorsreviewday57_arm_1	newcastle	1	2017-06-15	09:30	10:05	2	0	0	0	0	0	0	0	0	0	0	0	0	0	0	0	0	10	10	10	10	10	10	10	70	0	0	0	8	0	0	15	23	0	0	0	0	0	0	0	0	0	0
NW3021JG	nursereviewday64_arm_1	newcastle	1	2017-06-21	11:20	12:00	2	0	0	0	0	0	8	0	8	0.2	0	0	0	0	0	0	0.2	15	10	10	10	10	15	10	80	20	0	0	0	0	12	0	32	0	0	0	0	0	0	0	0	0	0
NW3021JG	nursereviewday71_arm_1	newcastle	1	2017-06-29	09:30	10:00	2	0	0	0	0	0	0	0	0	1	0	0		0	0	0		12	10	10	10	10	10	10	72	15	0	0	0	0	8	8	31	0	0	0	0	0	0	0	0	0	0
NW3021JG	doctorreviewday85_arm_1	newcastle	1	2017-07-17	14:00	14:45	2	0	0	0	0	0	0	0	0	0	0	0	0	0	0	0.25	0.25	10	10	10	10	15	10	20	85	0	0	0	0	14	0	10	24	0	0	0	0	0	0	0	0	0	0
NW3022MP	nursereviewday1_arm_1	newcastle	1	2017-06-07	09:30	09:55	2
NW3022MP	doctorreviewday8_arm_1	newcastle	1	2017-06-14	12:45	13:30	2	16	18	6	8	16	16	16	96	0	0	0	0	0	0	0	0	5	5	5	5	5	5	5	35	2.4	2.4	2.4	2.4	2.4	2.4	2.4	16.8	0	0	0	0	0	0	0	0	0	0
NW3022MP	nursereviewday15_arm_1	newcastle	1	2017-06-21	10:00	11:00	2	24	24	24	24	24	24	24	168	0	0	0	0	0	0	0	0	4	4	4	4	4	4	4	28	1	2	2	1	2	2	1	11	0	0	0	0	0	0	0	0	0	0
NW3022MP	nursereviewday22_arm_1	newcastle	1	2017-06-28	10:20	11:30	2	24	24	24	24	24	24	8	152	0	0	0	0	0	0.2	0	0.2	5	5	5	5	5	5	5	35	2	2	0	0	2	2	3.1	11.1	0	0	0	0	0	0	0	0	0	0
NW3022MP	doctorsreviewday29_arm_1	newcastle	1	2017-07-05	13:30	14:00	2	24	24	24	24	24	24	24	168	0	0	0	0	0	0	0	0	5	5	5	5	5	5	5	35	2.5	2.5	0	0	2.5	2.5	2.5	12.5	0	0	0	0	0	0	0	0	0	0
NW3022MP	nursereviewday36_arm_1	newcastle	1	2017-07-14	15:00	16:00	2	24	0	24	0	24	24	24	120	0	0	0	0	0	0	0	0	5	5	5	5	5	5	5	35	2	2	2	2	2	2	2	14	0	0	0	0	0	0	0	0	0	0
NW3022MP	nursereviewday43_arm_1	newcastle	1	2017-07-19	10:15	11:10	2	0	0	0	0	0	0	0	0	0	0	0	0	0	0	0	0	5	5	5	5	5	5	5	35	2	2	2	2	2	2	2	14	0	0	0	0	0	0	0	0	0	0
NW3022MP	doctorsreviewday57_arm_1	newcastle	1	2017-08-02	14:45	15:15	2	0	0	0	0	0	0	0	0	0	0	0	0	0	0	0	0	5	5	5	5	5	5	5	35	3	0	3	3	3	3	3	18	0	0	0	0	0	0	0	0	0	0
NW3022MP	nursereviewday71_arm_1	newcastle	1	2017-08-16	10:15	10:35	2	0	0	0	0	0	0	0	0	0	0	0	0	0	0	0	0	5	5	5	5	5	5	5	35	2	2	2	2	2	2	2	14	0	0	0	0	0	0	0	0	0	0
NW3022MP	doctorreviewday85_arm_1	newcastle	1	2017-08-30	10:30	11:15	2
NW3023AJ	nursereviewday1_arm_1	newcastle	1	2017-04-27	11:30	12:00	2
NW3023AJ	doctorreviewday8_arm_1	newcastle	1	2017-05-04	14:10	14:30	2	0	8	4	4	4	8	0	28	2.5	2.3	2.3	0.7	0	1.7	2.5	12	3	2	2	1	0	2	3	13	0	0	0	0	0	1	0	1	0	0	0	0	0	0	0	0	0	0
NW3023AJ	nursereviewday15_arm_1	newcastle		2017-05-23	13:47	13:47	2
NW3023AJ	doctorsreviewday29_arm_1	newcastle					0
NW3024SN	nursereviewday1_arm_1	newcastle	1	2017-04-03	13:00	13:40	2
NW3024SN	doctorreviewday8_arm_1	newcastle	1	2017-04-10	10:30	11:10	2	16	16	24	24	30	0	0	110	0	0	0	0	0	0	0	0	0	0	0	0	0	0	0	0	0	0	0	0	9.6	0	0	9.6	0	0	0	0	0	0	0	0	0	0
NW3024SN	nursereviewday15_arm_1	newcastle	1	2017-04-18	10:45	11:20	2	32	32	32	32	40	36	32	236	0	0	0	0	0	1.2	0	1.2	0	0	0	0	0	0	0	0	0	0	0	0	9.6	12.8	9.6	32	0	0	0	0	0	0	0	0	Dexy (1 unit = 30 mg)	0
NW3024SN	doctorsreviewday29_arm_1	newcastle	1	2017-05-03	11:00	11:45	2	0	0	0	0	0	0	0	0	1.0	1.0	1.0	1.0	1.0	1.0	1.0	7	0	0	0	0	0	0	0	0	3.6	3.6	3.6	3.6	7.2	3.6	3.6	28.800000000000004	0	0	0	0	0	0	0	0	0	0
NW3024SN	nursereviewday36_arm_1	newcastle	1	2017-05-08	11:30	12:30	2	32	32	34	32	32	32	34	228	0	0	0	0.2	0	0	0	0.2	0	0	0	0	0	0	0	0	0	0	0	3.2	6.4	0	0	9.600000000000001	0	0	0	0	0	0	0	0	0	0
NW3024SN	nursereviewday43_arm_1	newcastle	1	2017-05-16	11:00	12:00	2	32	32	32	24	32	32	32	216	0.5	0	0	0.5	0.5	0	0.5	2	0	0	0	0	0	0	0	0	0	0	0	0	0	9	1.6	10.6	0	0	0	0	0	0	0	0	0	0
NW3024SN	nursereviewday50_arm_1	newcastle	1	2017-05-22	11:30	12:15	2	32	32	32	32	32	32	32	224	0	0.25	0.25	0	0.25	0.5	0	1.25	0	0	0	0	0	0	0	0	0	0	0	0	0	0	0	0	0	0	0	0	0	0	0	0	0	0
NW3024SN	doctorsreviewday57_arm_1	newcastle	1	2017-06-02	11:25	11:50	2	8	0	0	0	32	32	32	104	0.5	0.25	0.5	0.5	0.5	0.5	0.5	3.25	0	0	0	0	0	0	0	0	0	0	0	0	0	0	0	0	0	0	0	0	0	0	0	0	0	0
NW3025CO	nursereviewday1_arm_1	newcastle	1	2017-05-01	11:30	12:00	2
NW3025CO	doctorreviewday8_arm_1	newcastle	1	2017-05-09	10:00	10:25	2	32	24	24	24	24	24	32	184	0	0.5	0.5	0.5	0.5	0.5	0.5	3	10	10	10	10	10	10	10	70	0	0	0	0	0	0	0	0	0	0	0	0	0	0	0	0	0	0
NW3025CO	nursereviewday15_arm_1	newcastle	1	2017-05-16	10:50	11:45	2	24	24	24	24	24	24	24	168	0.9	0.9	0.9	0.9	0.9	0.9	0.9	6.300000000000001	10	10	10	10	10	10	10	70	0	0	0	0	0	0	0	0	0	0	0	0	0	0	0	0	0	0
NW3025CO	nursereviewday22_arm_1	newcastle	1	2017-05-23	10:30	11:30	2	24	24	24	24	24	24	24	168	0	0	1	1	1	1	0	4	12	12	12	12	12	12	12	84	0	0	0	0	0	0	0	0	0	0	0	0	0	0	0	0	0	0
NW3025CO	doctorsreviewday29_arm_1	newcastle	1	2017-05-29	13:50	14:30	2	24	24	24	24	24	24	24	168	0	0	0	1	1	1	1	4	12	12	12	12	12	12	12	84	0	0	0	0	0	0	0	0	0	0	0	0	0	0	0	0	0	0
NW3025CO	nursereviewday36_arm_1	newcastle	1	2017-06-05	10:05	10:35	2	24	24	24	24	24	24	24	168	0	0.5	0.5	0	0.5	0	0.5	2	15	15	15	15	15	15	15	105	0	0	0	0	0	0	0	0	0	0	0	0	0	0	0	0	0	0
NW3025CO	nursereviewday43_arm_1	newcastle	1	2017-06-14	09:45	10:15	2	24	24	24	24	24	24	24	168	0.4	0	0	0	0.4	0.4	0.4	1.6	15	15	15	15	15	15	15	105	0	0	0	0	0	0	0	0	0	0	0	0	0	0	0	0	0	0
NW3025CO	nursereviewday50_arm_1	newcastle	1	2017-06-19	10:25	11:15	2	24	24	24	24	24	24	24	168	0	0	0	0.5	0.5	0.5	0	1.5	15	15	15	15	15	15	15	105	0	0	0	0	0	0	0	0	0	0	0	0	0	0	0	0	0	0
NW3025CO	doctorsreviewday57_arm_1	newcastle	1	2017-06-26	10:30	10:55	2	24	24	24	24	24	24	24	168	0	0	0	0.3	0.6	0.6	0.6	2.1	15	15	15	15	15	15	15	105	0	0	0	0	0	0	0	0	0	0	0	0	0	0	0	0	0	0
NW3025CO	nursereviewday64_arm_1	newcastle	1	2017-07-03	11:30	12:10	2	24	24	24	24	24	24	24	168	0	0	0	0.4	0.4	0.4	0.4	1.6	15	15	15	15	15	15	15	105	0	0	0	0	0	0	0	0	0	0	0	0	0	0	0	0	0	0
NW3025CO	nursereviewday71_arm_1	newcastle	1	2017-07-10	10:00	10:25	2	24	24	24	24	24	24	24	168	0	0	0	0	0	0.3	0.3	0.6	15	15	15	15	15	15	15	105	0	0	0	0	0	0	0	0	0	0	0	0	0	0	0	0	0	0
NW3025CO	nursereviewday78_arm_1	newcastle	1	2017-07-17	10:10	11:00	2	16	16	16	16	16	16	16	112	0	0	0	0	0	0.4	0.4	0.8	15	15	15	15	15	15	15	105	0	0	0	0	0	0	0	0	0	0	0	0	0	0	0	0	0	0
NW3025CO	doctorreviewday85_arm_1	newcastle	1	2017-07-25	12:00	12:25	2	0	12	12	12	12	12	12	72	0	0	0	0.4	0	0.4	0.4	1.2000000000000001	15	15	15	15	15	15	15	105	0	0	0	0	0	0	0	0	0	0	0	0	0	0	0	0	0	0
NW3026JR	nursereviewday1_arm_1	newcastle	1	2017-05-08	13:00	13:30	2
NW3026JR	doctorreviewday8_arm_1	newcastle	1	2017-05-17	14:35	15:15	2	32	32	24	32	32	32	32	216	4	4	2	2	2	4	4	22	0	0	0	0	0	0	0	0	0	0	0	0	0	0	0	0	0	0	0	0	0	0	0	0	0	0
NW3026JR	nursereviewday22_arm_1	newcastle	1	2017-05-29	12:05	12:55	2	32	32	32	32	32	32	32	224	1.65	1.65	1.65	1.65	1.65	1.65	1.15	11.05	2	2	2	2	2	2	2	14	0	0	0	0	0	0	0	0	0	0	0	0	0	0	0	0	0	0
NW3026JR	doctorsreviewday29_arm_1	newcastle	1	2017-06-05	13:00	14:10	2	32	32	32	32	32	32	32	224	1.5	2	2	2	2	2	2	13.5	0	0	0	0	0	0	0	0	0	0	0	0	0	0	0	0	0	0	0	0	0	0	0	0	0	0
NW3026JR	nursereviewday36_arm_1	newcastle	1	2017-06-16	10:40	11:05	2	32	32	32	32	32	32	32	224	3	1.6	1.6	2.5	2.5	3.0	2.5	16.7	0	0	0	0	0	0	0	0	0	0	0	0	0	0	0	0	0	0	0	0	0	0	0	0	0	0
NW3026JR	nursereviewday43_arm_1	newcastle	1	2017-06-23	10:05	10:40	2	32	0	32	32	32	32	32	192	2	2	2	2	2	2	2	14	0	0	0	0	0	0	0	0	0	0	0	0	0	0	0	0	0	0	0	0	0	0	0	0	0	0
NW3026JR	nursereviewday50_arm_1	newcastle	1	2017-06-29	11:15	11:50	2	32	32	32	32	32	32	32	224	2	2	2	2	2	2	2	14	3	3	3	3	3	3	3	21	0	0	0	0	0	0	0	0	0	0	0	0	0	0	0	0	0	0
NW3026JR	doctorsreviewday57_arm_1	newcastle	1	2017-07-03	13:30	14:00	2	32	32	32	32	32	32	32	224	2	2	2	2	2	2	2	14	0	0	0	0	0	0	0	0	0	0	0	0	0	0	0	0	0	0	0	0	0	0	0	0	0	0
NW3026JR	nursereviewday64_arm_1	newcastle	1	2017-07-10	15:20	15:55	2	32	32	32	32	32	32	32	224	2	2	2	2	2	2	2	14	0	0	0	0	0	0	0	0	0	0	0	0	0	0	0	0	0	0	0	0	0	0	0	0	0	0
NW3026JR	nursereviewday71_arm_1	newcastle	1	2017-07-21	14:45	15:15	2	32	32	32	32	32	32	32	224	2.0	2.0	2.0	2.0	2.0	2.5	2.5	15	2	2	2	2	2	2	2	14	0	0	0	0	0	0	0	0	0	0	0	0	0	0	0	0	panadeine forte	4
NW3026JR	doctorreviewday85_arm_1	newcastle	1	2017-07-31	14:00	14:45	2	32	32	32	32	32	32	32	224	2	2	2	1	2	2	2	13	0	0	0	0	0	0	0	0	0	0	0	0	0	0	0	0	0	0	0	0	0	0	0	0	0	0
NW3031JZ	nursereviewday1_arm_1	newcastle	1	2017-06-20	10:10	11:00	2
NW3031JZ	doctorreviewday8_arm_1	newcastle	1	2017-06-27	10:45	11:45	2	18	6	12	12	12	16	16	92	1.5	2	2	1.75	1.75	1.5	1.5	12	10	10	10	10	10	10	10	70	0	0	0	0	0	0	2	2	0	0	0	0	0	0	0	0	0	0
NW3031JZ	nursereviewday15_arm_1	newcastle	1	2017-07-04	10:00	10:45	2	32	24	24	24	24	32	32	192	2	2	2	1	2	1	2	12	20	20	20	20	20	20	20	140	0	0	0	0	0	0	1	1	0	0	0	0	0	0	0	0	0	0
NW3031JZ	nursereviewday22_arm_1	newcastle	1	2017-07-11	10:00	10:45	2	32	32	32	32	32	32	32	224	1	1	1	1	1	1	1	7	10	10	10	10	10	10	10	70	0	0	0	0	0	0	0	0	0	0	0	0	0	0	0	0	0	0
NW3031JZ	doctorsreviewday29_arm_1	newcastle	1	2017-07-18	11:15	11:45	2	32	22	22	22	32	32	32	194	1	1	1	1	1	1	1	7	15	15	15	15	15	15	15	105	0	0	0	0	0	0	0	0	0	0	0	0	0	0	0	0	0	0
NW3031JZ	nursereviewday36_arm_1	newcastle	1	2017-07-25	10:45	11:25	2	32	32	32	32	32	32	32	224	1	1	1	1	1	1	1	7	12	12	12	12	12	12	12	84	0	0	0	0	0	0	5	5	0	0	0	0	0	0	0	0	0	0
NW3031JZ	nursereviewday43_arm_1	newcastle	1	2017-08-01	10:00	13:30	2
NW3031JZ	doctorsreviewday57_arm_1	newcastle					0
NW3032SD	nursereviewday1_arm_1	newcastle	1	2017-06-15	11:15	11:40	2
NW3032SD	doctorreviewday8_arm_1	newcastle	1	2017-06-21	14:30	16:00	2	30	30	8	16	24	24	24	156	3	3	3	2.5	2	3	3	19.5	10	10	10	10	10	10	10	70	0	0	0	0	0	0	0	0	0	0	0	0	0	0	0	0	Diazepam 5mg	1
NW3032SD	nursereviewday15_arm_1	newcastle	1	2017-06-28	13:00	13:20	2	32	32	32	32	32	32	32	224	2.5	2.5	2.5	2.5	2.5	2.5	2.5	17.5	0	0	0	0	0	0	0	0	0	0	0	0	0	0	0	0	0	0	0	0	0	0	0	0	0	0
NW3032SD	nursereviewday22_arm_1	newcastle	1	2017-07-07	12:50	13:20	2	32	32	8	8	32	32	32	176	1.5	1.5	0	0	1.5	1.5	1.5	7.5	20	20	20	20	20	20	20	140	0	0	0	0	2	0	0	2	0	0	0	0	0	0	0	0	0	0
NW3032SD	doctorsreviewday29_arm_1	newcastle	1	2017-07-12	10:15	11:00	2	0	0	0	0	0	0	0	0	0.8	1	0.8	0	0.5	0.6	0.8	4.5	15	15	15	15	15	15	15	105	0	0	3	0	0	0	0	3	0	0	0	0	0	0	0	0	0	0
NW3032SD	doctorsreviewday57_arm_1	newcastle	1	2017-08-16	15:00	15:30	2	0	0	0	0	0	0	0	0	0	0	0	0	0	0	0	0	10	10	10	10	10	10	10	70	0	0	0	0	2	0	0	2	0	0	0	0	0	0	0	0	0	0
NW3032SD	doctorreviewday85_arm_1	newcastle	1	2017-09-06	10:30	11:15	2	0	0	0	0	0	0	0	0	0.2	0.2	0.2	0.2	0.2	0.2	0.2	1.4	2	2	2	2	2	2	2	14	0	0	0	0	0	0	0	0	0	0	0	0	0	0	0	0	0	0
SG2001SG	nursereviewday1_arm_1	stgeorge	1	2016-06-28	12:10	12:35	2
SG2001SG	doctorreviewday8_arm_1	stgeorge	1	2016-07-04	04:10	04:25	2	0	8	9	9	9	9	9	53	0	0	0	0	0	0	0	0	5	8	8	8	8	8	8	53	0	0	0	0	2	0	0	2
SG2001SG	nursereviewday15_arm_1	stgeorge	1	2016-07-12	15:00	15:45	2	9	9	9	9	9	9	9	63	0	0	0	0	0	0	0	0	10	6	1	10	10	10	10	57	0	0	0	0	6	0	0	6
SG2001SG	nursereviewday22_arm_1	stgeorge	1	2016-07-21	14:00	14:30	2	9	9	9	9	9	9	9	63	0	0	0	0	0	0	0	0	0	7	0	2	0	0	0	9	0	0	0	0	0	10	0	10
SG2001SG	doctorsreviewday29_arm_1	stgeorge	1	2016-07-25	15:00	15:19	2	9	9	9	9	12	9	9	66	0	0	0	0	0	0	0	0	0	0	5	0	5	5	0	15	0	0	0	0	0	0	0	0
SG2001SG	nursereviewday36_arm_1	stgeorge	1	2016-08-02	15:30	16:00	2	9	3	9	6	6	9	9	51	0	0	0	0	0	0	0	0	3	4	0	0	0	0	0	7	1	1	1	1	1	1	1	7
SG2001SG	nursereviewday43_arm_1	stgeorge	1	2016-08-12	09:40	10:05	2	9	9	9	9	9	9	9	63	0	0	0	0	0	0	0	0	0	0	0	0	0	10	10	20	0	0	0	0	0	6	7	13
SG2001SG	nursereviewday50_arm_1	stgeorge	1	2016-08-16	08:00	08:30	2	6	3	9	9	9	9	6	51	0	0	0	0	0	0	0	0	0	0	0	0	0	4	4	8	0	0	0	0	0	4	4	8	0	0	0	0	0	0	0	0	Speed	0
SG2001SG	doctorsreviewday57_arm_1	stgeorge	1	2016-08-23	07:30	08:00	2	6	9	9	9	9	9	6	57	0	0	0	0	0	0	0	0	0	0	0	0	0	0	0	0	0	0	0	0	0	0	0	0	0	0	0	0	0	0	0	0	0	0
SG2001SG	nursereviewday64_arm_1	stgeorge	1	2016-09-02	11:30	11:40	2	6	6	6	6	6	6	6	42	0	0	0	0	0	0	0	0	0	0	0	0	0	5	3	8	0	0	0	0	0	4	0	4
SG2001SG	nursereviewday71_arm_1	stgeorge	1	2016-09-06	10:00	10:30	2	6	9	9	6	6	6	9	51	0	0	0	0	0	0	0	0	0	0	0	0	0	4	3	7	0	0	0	0	0	4	3	7
SG2001SG	nursereviewday78_arm_1	stgeorge	1	2016-09-13	08:00	08:30	2	4	2	4	2	2	4	2	20	0	0	0	0	0	0	0	0	0	0	0	0	0	0	0	0	0	0	0	0	0	0	3	3
SG2001SG	doctorreviewday85_arm_1	stgeorge	0				2
SG2002EM	nursereviewday1_arm_1	stgeorge	1	2016-08-05	11:30	12:00	2
SG2002EM	doctorreviewday8_arm_1	stgeorge	1	2016-08-11	09:46	10:15	2	4	4	4	4	4	4	4	28	3.5	3.5	3.5	3.5	3.5	3.5	3.5	24.5	12	12	12	12	12	12	12	84	0	0	0	0	0	0	0	0
SG2002EM	nursereviewday15_arm_1	stgeorge	0				2
SG2002EM	nursereviewday22_arm_1	stgeorge	1	2016-08-24	13:40	14:10	2	3	4	3	3	3	3	3	22	3	3	3	3	3	3	3	21	10	10	10	10	10	10	10	70
SG2002EM	doctorsreviewday29_arm_1	stgeorge	1	2016-09-02	15:00	15:21	2	16	16	16	16	16	16	16	112	3	3	3	3	3	3	3	21	12	12	12	12	12	12	12	84	0	0	0	0	0	0	0	0	0	0	0	0	0	0	0	0	Diazepam 5mg	1
SG2002EM	nursereviewday36_arm_1	stgeorge	1	2016-09-09	12:30	13:00	2	14	14	14	14	14	14	14	98	3	3	3	3	3	3	3	21	12	12	1	1	12	12	12	62	0	0	0	0	0	0	0	0
SG2002EM	nursereviewday43_arm_1	stgeorge	1	2016-09-15	12:45	13:15	2	4	4	4	4	4	4	4	28	3	3	3	3	3	3	3	21	11	11	11	11	11	11	11	77
SG2002EM	nursereviewday50_arm_1	stgeorge	0				2
SG2002EM	doctorsreviewday57_arm_1	stgeorge	1	2016-09-30	13:30	14:00	2	4	4	4	4	4	4	4	28	2.5	2.5	2.5	2.5	2.5	2.5	2.5	17.5	7	7	7	7	7	7	7	49	0	0	0	0	0	0	0	0	0	0	0	0	0	0	0	0	diazepam 5mg	1
SG2002EM	nursereviewday64_arm_1	stgeorge	1	2016-10-06	14:40	15:10	2	4	4	4	4	4	4	4	28	3	3	0	3	3	3	3	18	12	12	12	12	12	12	12	84	0	0	0	0	0	0	0	0	0	0	0	0	0	0	0	0	Valium 5mg	1
SG2002EM	nursereviewday71_arm_1	stgeorge	0				2
SG2002EM	nursereviewday78_arm_1	stgeorge	1	2016-10-20	15:00	15:20	2	0	0	0	0	0	0	0	0	4	4	4	4	4	4	4	28	11	11	11	11	11	11	11	77	0	0	0	0	0	0	0	0	0	0	0	0	0	0	0	0
SG2002EM	doctorreviewday85_arm_1	stgeorge	0				2	16	0	16	16	16	4	8	76	5	5	5	5	5	5	5	35	10	10	10	10	10	10	10	70																		1
SG2003JO	nursereviewday1_arm_1	stgeorge	1	2016-08-30	16:19	16:25	2
SG2003JO	doctorreviewday8_arm_1	stgeorge	1	2016-09-07	15:00	15:40	2
SG2003JO	nursereviewday15_arm_1	stgeorge	1	2016-09-13	15:00	15:30	2	8	8	8	12	8	8	4	56	.2	0	.2	0	.5	.5	1	2.4	5	0	1	2	1	1	1	11	0	0	0	0	0	0	0	0
SG2003JO	nursereviewday22_arm_1	stgeorge	1	2016-09-20	15:40	16:10	2	8	16	12	8	12	0	12	68	0.5	0.2	0.5	0.2	1	0	1	3.4	1	1	1	1	1	15	1	21						4
SG2003JO	doctorsreviewday29_arm_1	stgeorge	1	2016-11-30	13:50	14:10	2	12	8	16	8	4	4	4	56	.5	.5	1	.5	0	2	0	4.5	2	2	3	3	2	2	2	16	0	0	0	0	0	0	0	0	0	0	0	0	0	0	0	0
SG2003JO	nursereviewday36_arm_1	stgeorge	1	2016-12-04	14:00	14:30	2	8	8	4	8	4	4	8	44	.5	.5	.5	.5	1	.5	1	4.5	1	1	1	1	1	4	1	10						4
SG2003JO	nursereviewday43_arm_1	stgeorge	1	2016-10-18	16:00	16:30	2	12	12	12	12	12	12	12	84	.5	.5	.5	.5	.5	.5	.5	3.5	1	1	1	1	1	3	1	9	0	0	0	0	0	4	0	4
SG2003JO	nursereviewday50_arm_1	stgeorge	1	2016-10-24	15:15	15:35	2	8	4	8	8	8	8	8	52	.5	0	.5	.5	.5	1	.5	3.5	0	0	0	0	0	0	0	0	0	0	0	0	0	10	0	10
SG2003JO	doctorsreviewday57_arm_1	stgeorge	1	2016-10-24	15:15	15:35	2	32	32	32	32	32	32	32	224	.75	.75	.75	.75	.75	.75	.75	5.25	1.5	1.5	1.5	1.5	1.5	1.5	1.5	10.5	0	0	0	0	0	0	0	0	0	0	0	0	0	0	0	0
SG2003JO	nursereviewday64_arm_1	stgeorge	1	2016-11-01	15:00	15:30	2	8	8	8	12	8	8	12	64	1	1	1	1	1	1	.5	6.5	1	1	1	1	1	1	1	7	0	0	0	0	0	4	0	4	0	0	0	0	0	0	0	0
SG2003JO	nursereviewday71_arm_1	stgeorge	1	2016-11-08	15:00	15:30	2	4	8	4	8	8	8	8	48	.5	.5	.5	.5	.5	1	1	4.5	1	1	1	1	1	1	1	7
SG2003JO	nursereviewday78_arm_1	stgeorge	1	2016-11-17	15:15	15:45	2	8	8	8	8	8	8	8	56	.5	.5	.5	.5	1	1	1	5	1	1	1	1	1	1	1	7
SG2003JO	doctorreviewday85_arm_1	stgeorge	0				2
SG2004MH	nursereviewday1_arm_1	stgeorge	1	2016-08-29	15:00	15:49	2
SG2004MH	doctorreviewday8_arm_1	stgeorge	1	2016-09-13	16:30	17:00	2	3	3	3	3	3	3	4	22	0	0	0	0	0	0	.2	0.2	4	4	5	5	4	4	7	33	0	0	0	0	0	0	0	0
SG2004MH	nursereviewday15_arm_1	stgeorge	1	2016-09-19	16:00	16:30	2	3	3	3	3	2	2	3	19	0	0	0	0	0	0	0	0	4	4	4	4	4	4	4	28	0	0	0	0	0	0	0	0
SG2004MH	nursereviewday22_arm_1	stgeorge	0				2
SG2004MH	doctorsreviewday29_arm_1	stgeorge	1	2016-10-10	15:00	15:31	2	2	4	0	0	0	0	0	6	0	0	0	0	0	0	0	0	4.5	4.5	4.5	4.5	4.5	4.5	4.5	31.5	0	0	0	0	0	0	1	1
SG2004MH	nursereviewday36_arm_1	stgeorge	0				2
SG2004MH	nursereviewday43_arm_1	stgeorge	0				2
SG2004MH	nursereviewday50_arm_1	stgeorge	1	2016-10-24	14:25	14:35	2	0	4	4	4	4	4	4	24	0	0	0	0	0	0	0	0	3.5	3.5	3.5	3.5	3.5	3.5	3.5	24.5	0	0	0	0	0	0	0	0	0	0	0	0	0	0	0	0	0	0
SG2004MH	doctorsreviewday57_arm_1	stgeorge	1	2016-11-02	13:30	14:00	2	0	0	0	4	4	0	4	12			0	0	0	0	0		4	4	4	4	4	4	4	28	0	0	0	0	0	0	0	0	0	0	0	0	0	0	0	0
SG2004MH	nursereviewday64_arm_1	stgeorge	0				2
SG2004MH	nursereviewday71_arm_1	stgeorge	1	2016-11-14	13:30	14:00	2	4	0	4	0	0	0	0	8	0	0	0	0	.25	.25	0	0.5	4.5	4.5	4.5	4.5	4.5	4.5	4.5	31.5
SG2004MH	nursereviewday78_arm_1	stgeorge	0				2
SG2004MH	doctorreviewday85_arm_1	stgeorge	1	2016-11-29	16:00	17:00	2
SG2005GG	nursereviewday1_arm_1	stgeorge	1	2016-09-16	09:00	09:30	2
SG2005GG	doctorreviewday8_arm_1	stgeorge	1	2016-09-24	15:50	16:07	2	24	24	24	24	24	24	24	168									0	0	0	0	0	0	0	0	0	0	0	0	0	0	0	0	0	0	0	0	0	0	0	0
SG2005GG	nursereviewday15_arm_1	stgeorge	1	2016-09-24	15:00	15:30	2	12	12	12	12	8	8	16	80	2.25	2.25	3	2.25	3	3	3.75	19.5
SG2005GG	nursereviewday22_arm_1	stgeorge	1	2016-10-11	14:55	15:30	2	24	24	24	24	24	24	24	168									0	0	0	0	0	0	0	0	0	0	0	0	0	0			0	0	0	0	0	0	0	0
SG2005GG	doctorsreviewday29_arm_1	stgeorge	0				2
SG2005GG	nursereviewday36_arm_1	stgeorge	0				2
SG2005GG	nursereviewday43_arm_1	stgeorge	0				2
SG2005GG	nursereviewday50_arm_1	stgeorge	0				2
SG2005GG	doctorsreviewday57_arm_1	stgeorge	0				2
SG2005GG	nursereviewday64_arm_1	stgeorge	0				2
SG2005GG	nursereviewday71_arm_1	stgeorge	0				2
SG2005GG	nursereviewday78_arm_1	stgeorge	0				2
SG2005GG	doctorreviewday85_arm_1	stgeorge	0				2
SG2006MP	nursereviewday1_arm_1	stgeorge	1	2016-09-13	04:15	05:00	2
SG2006MP	doctorreviewday8_arm_1	stgeorge	1	2016-09-21	15:30	16:17	2	0	18	12	32	30	8	10	110	3	.5	.5	0	1	2	2	9	0	0	0	0	0	0	0	0	0	0	0	0	0	0	0	0	0	0	0	0	0	0	0	0
SG2006MP	nursereviewday15_arm_1	stgeorge	1	2016-09-28	09:00	09:30	2	32	32	32	32	16	8	8	160	0	0	0	0	0	2	1.5	3.5	0	0	0	0	0	0	0	0	2	2	0	0	0	0	0	4
SG2006MP	nursereviewday22_arm_1	stgeorge	1	2016-10-04	12:00	12:15	2	30	30	30	30	30	30	30	210	0	0	0	0	2	2	3	7														5	5
SG2006MP	doctorsreviewday29_arm_1	stgeorge	0				2
SG2006MP	nursereviewday36_arm_1	stgeorge	0				2
SG2006MP	nursereviewday43_arm_1	stgeorge	0				2
SG2006MP	nursereviewday50_arm_1	stgeorge	0				2
SG2006MP	doctorsreviewday57_arm_1	stgeorge	0				2
SG2006MP	nursereviewday64_arm_1	stgeorge	0				2
SG2006MP	nursereviewday71_arm_1	stgeorge	0				2
SG2006MP	nursereviewday78_arm_1	stgeorge	0				2
SG2006MP	doctorreviewday85_arm_1	stgeorge	0				2
SG2007LM	nursereviewday1_arm_1	stgeorge	1	2016-09-20	14:30	15:00	2
SG2007LM	doctorreviewday8_arm_1	stgeorge	1	2016-09-28	14:02	14:36	2	16	16	6	12	10	16	16	92	0	2	0	3	2	3	3	13	0	6	2	4	10	10	4	36	0	0	0	0	10	10	5	25	0	0	0	0	0	0	0	0
SG2007LM	nursereviewday15_arm_1	stgeorge	1	2016-10-06	14:15	14:35	2	16	16	0	16	16	16	16	96	2	4	4	4	4	10	2	30	4	4	4	6	6	2	2	28	0	0	0	0	10	10	0	20									MDMA 0.2g	0
SG2007LM	nursereviewday22_arm_1	stgeorge	1	2016-10-11	14:20	14:45	2	16	16	16	16	16	16	16	112	3	1		0	2	4	4		4	4	4	4	4	4	4	28	0	0	0	0	0	20	20	40	0	0	0	0	0	0	0	0	LSD	0
SG2007LM	doctorsreviewday29_arm_1	stgeorge	0				2
SG2007LM	nursereviewday36_arm_1	stgeorge	0				2
SG2007LM	nursereviewday43_arm_1	stgeorge	1	2016-11-03	11:15	11:45	2	0	0	0	0	0	0	0	0	0	0	0	0	0	1	2	3	0	0	0	0	0	2	6	8	0	0	0	0	0	5	0	5	0	0	0	0	0	0	0	0
SG2007LM	nursereviewday50_arm_1	stgeorge	1	2016-11-10	13:20	14:00	2									0	0	0	1	0	0	3	4	2	0	4	4	6	8	0	24		0	0	0	0	4	6
SG2007LM	doctorsreviewday57_arm_1	stgeorge	1	2016-11-16	13:35	14:11	2	20	20	4	20	20	20	20	124	1	0	.5	0	0	2	0	3.5	0	2	1	0	2	10	2	17	0	0	0	0	0	10	0	10	0	0	0	0	0	0	0	0	0	0
SG2007LM	nursereviewday64_arm_1	stgeorge	1	2016-11-23	14:20	14:50	2	20	20	20	20	20	20	20	140	0	0	0.5	0	0.5	0.5	0.5	2	20	0	0	0	10	10	10	50					5
SG2007LM	nursereviewday71_arm_1	stgeorge	1	2016-11-30	14:30	15:00	2	34	34	34	34	34	34	34	238	0	.5	0	0	2	0	0	2.5	0	5	2	5	10	10	10	42	6	0	0	0	0	10	10	26	0	0	0	0	0	0	0	0
SG2007LM	nursereviewday78_arm_1	stgeorge	1	2016-12-08	15:00	15:40	2	32	32	32	32	32	32	32	224	0	0	2	0	4	2	0	8	4	0	6	6	10	10	10	46	0	0	5	0	0	10	0	15
SG2007LM	doctorreviewday85_arm_1	stgeorge	0				2
SG2008RL	nursereviewday1_arm_1	stgeorge	1	2016-10-13	12:30	12:45	2
SG2008RL	doctorreviewday8_arm_1	stgeorge	1	2016-10-20	10:58	11:30	2	36	36	36	36	36	36	36	252	0	7	7	7	7	7	0	35	20	20	20	20	20	20	20	140	0	0	0	0	0	0	0	0	0	0	0	0	0	0	0	0
SG2008RL	nursereviewday15_arm_1	stgeorge	1	2016-10-27	10:30	11:00	2	32	32	32	32	32	32	32	224	0	0	0	0	0	0	0	0	25	25	25	25	25	25	25	175	0	0	0	0	0	0	0	0	0	0	0	0	0	0	0	0
SG2008RL	nursereviewday22_arm_1	stgeorge	1	2016-11-04	10:30	11:00	2	32	32	32	32	32	32	32	224	0	0	0	0	0	0	0	0	25	25	25	25	25	25	25	175	0	0	0	0	0	0	0	0	0	0	0	0	0	0	0	0
SG2008RL	doctorsreviewday29_arm_1	stgeorge	0				2
SG2008RL	nursereviewday36_arm_1	stgeorge	1	2016-11-17	10:00	10:50	2	32	32	32	32	32	32	32	224	0	0	0	0	0	0	0	0	20	20	20	20	20	20	20	140
SG2008RL	nursereviewday43_arm_1	stgeorge	1	2016-11-24	10:30	10:55	2	32	32	32	32	32	32	32	224	00	0	0	0	0	0	0	0	25	25	25	25	25	25	25	175
SG2008RL	nursereviewday50_arm_1	stgeorge	1	2016-12-01	10:00	10:30	2	32	32	32	32	32	32	32	224	0	0	0	0	0	0	0	0	25	25	25	25	25	25	25	175
SG2008RL	doctorsreviewday57_arm_1	stgeorge	1	2016-12-08	11:00	11:30	2	32	32	32	32	32	32	32	224	0	0	0	0	0	0	0	0	25	25	25	25	25	25	25	175	0	0	0	0	0	0	0	0	0	0	0	0	0	0	0	0
SG2008RL	nursereviewday64_arm_1	stgeorge	1	2016-12-15	10:40	11:05	2	32	32	32	32	32	32	32	224	0	0	0	0	0	0	0	0	25	20	20	25	25	25	25	165	0	0	0	0	0	0	0	0	0	0	0	0	0	0	0	0
SG2008RL	nursereviewday71_arm_1	stgeorge	0				2
SG2008RL	nursereviewday78_arm_1	stgeorge	0				2
SG2008RL	doctorreviewday85_arm_1	stgeorge	1	2017-01-05	11:20	11:40	2	32	32	32	32	32	32	32	224	0	0	0	0	0	0	0	0	20	20	20	20	20	20	20	140	0	0	0	0	0	0	2	2	0	0	0	0	0	0	0	0
SG2009RH	nursereviewday1_arm_1	stgeorge	1	2016-11-04	11:30	12:17	2
SG2009RH	doctorreviewday8_arm_1	stgeorge	1	2016-11-09	13:40	14:10	2	32	32	0	32	32	32	32	192	3	1	2.5	7	3	3	3	22.5	5	2	4	10	10	20	5	56	0	0	0	0	0	0	0	0	0	0	0	0	0	0	0	0
SG2009RH	nursereviewday15_arm_1	stgeorge	1	2016-11-15	16:00	16:30	2	30	32	32	32	32	30	36	224	2	5	5	4	3	7	2	28	6	3	3	3	3	3	6	27
SG2009RH	nursereviewday22_arm_1	stgeorge	0				2
SG2009RH	doctorreviewday85_arm_1	stgeorge	0				2
SG2010AK	nursereviewday1_arm_1	stgeorge	1	2016-10-17	10:00	10:20	2
SG2010AK	doctorreviewday8_arm_1	stgeorge	1	2016-10-26	13:30	14:03	2	24	24	0	26	26	32	32	164	0	0	0	0	0	0	0	0	6	6	6	7	6	7	7	45	4	10	0	0	4	15	8	41	0	0	0	0	0	0	0	0
SG2010AK	nursereviewday15_arm_1	stgeorge	1	2016-11-02	12:30	12:50	2	27	27	32	32	32	32	32	214	0	00	0	0	0	0	0	0	5	5	5	5	5	5	5	35	5	5	5	5	5
SG2010AK	nursereviewday22_arm_1	stgeorge	1	2016-11-09	11:30	12:00	2	32	32	32	32	32	32	32	224	0	0	0	0	0	0	0	0	4	6	4	4	5	6	6	35	0	0	4	4	6	10	0	24
SG2010AK	doctorsreviewday29_arm_1	stgeorge	0				2	32	32	32	32	32	32	32	224	0	0	0	0	0	0	0	0	4	4	6	6	10	8	4	42	0	2	3	2	5	6	2	20	0	0	0	0	0	0	0	0
SG2010AK	nursereviewday36_arm_1	stgeorge	1	2016-11-23	08:36	08:55	2	32	32	32	32	32	32	32	224	0	0	0	0	0	0	0	0	5	4	4	5	4	6	6	34	4	4	4	4	7	6	4	33
SG2010AK	nursereviewday43_arm_1	stgeorge	1	2016-11-30	11:00	11:57	2	32	32	32	32	32	32	32	224	0	0	0	0	0	0	0	0	4	4	4	4	4	4	4	28	4	4	4	4	6	6	4	32	0	0	0	0	0	0	0	0
SG2010AK	nursereviewday50_arm_1	stgeorge	1	2016-12-07	09:50	10:15	2	32	32	32	32	32	32	32	224	0	0	0	0	0	0	0	0	4	4	4	4	4	4	4	28	4	4	4	4	4	6	4	30	0	0	0	0	0	0	0	0
SG2010AK	doctorsreviewday57_arm_1	stgeorge	1	2016-12-14	09:30	10:07	2	32	32	32	32	32	32	32	224	0	0	0	0	0	0	0	0	4	4	4	4	6	4	4	30	2	2	2	2	8	6	4	26	0	0	0	0	0	0	0	0
SG2010AK	nursereviewday64_arm_1	stgeorge	1	2016-12-21	10:15	10:30	2	32	32	32	32	32	32	32	224	0	0	0	0	0	0	0	0	4	4	4	4	6	6	4	32	2	2	2	2	8	4	2	22	0	0	0	0	0	0	0	0
SG2010AK	nursereviewday71_arm_1	stgeorge	0				2
SG2010AK	nursereviewday78_arm_1	stgeorge	0				2
SG2010AK	doctorreviewday85_arm_1	stgeorge	0				2
SG2011MR	nursereviewday1_arm_1	stgeorge	1	2016-11-14	14:00	14:45	2
SG2011MR	doctorreviewday8_arm_1	stgeorge	1	2016-11-23	13:42	14:12	2	16	16	8	16	16	16	16	104	1	0	0.5	1	1.5	1.5	1	6.5	10	5	3	10	10	10	10	58	1	1	0	0	0	0	0	2									viagra	.3
SG2011MR	nursereviewday15_arm_1	stgeorge	1	2016-11-29	13:30	14:00	2	24	24	24	24	24	24	24	168	1	0	0	1	1	1	1	5	5	5	10	10	10	10	10	60	0	0	1	0	0	0	0	1
SG2011MR	nursereviewday22_arm_1	stgeorge	1	2016-12-06	13:40	14:20	2	30	30	30	30	30	30	30	210	1	.25	0	1	1	1	1	5.25	2	0	8	8	8	8	8	42	0	0	0	0	0	4	1	5	0	0	0	0	0	0	0	0
SG2011MR	doctorsreviewday29_arm_1	stgeorge	1	2016-12-15	11:40	12:10	2	32	32	32	32	32	32	32	224	0.5	0	0	0	1	1	1	3.5	2	2	2	2	2	2	2	14	0	0	0	0	0	0	0	0	0	0	0	0	0	0	0	0
SG2011MR	nursereviewday36_arm_1	stgeorge	1	2016-12-20	14:00	14:20	2	32	32	32	32	32	0	0	160	0.25	0	0	0	0	1	1	2.25	2	2	2	2	2	0	0	10	0	0	0	0	0	1	1	2	0	0	0	0	0	0	0	0
SG2011MR	nursereviewday43_arm_1	stgeorge	0				2
SG2011MR	nursereviewday50_arm_1	stgeorge	0				2
SG2011MR	doctorsreviewday57_arm_1	stgeorge	1	2017-01-10	14:00	14:55	2	32	32	32	32	32	32	32	224	1	0	0	0	1	1	1	4	2	2	2	2	2	0	0	10	0	0	0	0	0	1	1	2	0	0	0	0	0	0	0	0
SG2011MR	nursereviewday64_arm_1	stgeorge	1	2017-01-17	13:30	14:00	2	16	32	32	32	24	0	0	136	.5	0	0	0	.5	1	1	3	2	2	2	2	2	0	0	10	0	0	0	0	0	1	1	2
SG2011MR	nursereviewday71_arm_1	stgeorge	1	2017-01-24	10:00	10:30	2	32	32	32	32	32	32	32	224	.5	0	0	0	.5	1	1	3	2	2	2	2	2	2	2	14	0	0	0	0	0	1	1	2
SG2011MR	nursereviewday78_arm_1	stgeorge	1	2017-01-31	11:00	11:30	2	32	32	32	32	32	32	32	224	1	0	0	1	.5	1	1	4.5	2	2	2	2	2	2	2	14	3	0	0	0	0	2	2	7
SG2011MR	doctorreviewday85_arm_1	stgeorge	0				2
SG2012AL	nursereviewday1_arm_1	stgeorge	1	2017-01-30	10:00	10:40	2
SG2012AL	doctorreviewday8_arm_1	stgeorge	1	2017-02-10	13:30	13:55	2	0	0	2	10	0	0	0	12	0	0	0	0	0	0	0	0	25	25	25	25	25	25	25	175	0	0	0	0	0	0	0	0	0	0	0	0	0	0	0	0
SG2012AL	nursereviewday15_arm_1	stgeorge	1	2017-02-13	09:00	09:15	2	8	8	0	0	0	0	0	16	0	0	0	0	0	0	0	0	25	25	25	25	25	25	25	175	0	0	0	0	0	4	0	4
SG2012AL	nursereviewday22_arm_1	stgeorge	1	2017-02-21	09:00	09:40	2	0	8	0	0	2	2	2	14	0	0	0	0	0	0	0	0	25	25	25	25	25	25	25	175						1
SG2012AL	doctorsreviewday29_arm_1	stgeorge	1	2017-02-28	08:00	10:00	2
SG2012AL	nursereviewday36_arm_1	stgeorge	1	2017-03-06	13:30	14:00	2	8	8	8	8	8	8	8	56	0	0	0	0	0	0	0	0	25	25	25	25	25	25	25	175	0	0	0	0	0	3.5	3.5	7
SG2012AL	nursereviewday43_arm_1	stgeorge	1	2017-03-13	14:00	14:30	2	8	8	8	8	8	0	6	46	0	0	0	0	0	0	0	0	25	25	25	25	25	25	25	175	0	0	0	0	0	5	0	5
SG2012AL	nursereviewday50_arm_1	stgeorge	1	2017-03-22	09:30	10:00	2	6	6	6	6	6	6	6	42	0	0	0	0	0	0	0	0	0	2	0	0	0	0	6	8	0	0	0	0	0	5	0	5	0	0	0	0	0	0	0	0
SG2012AL	doctorsreviewday57_arm_1	stgeorge	1	2017-03-30	14:00	14:30	2	4	4	4	4	4	6	4	30	0	0	0	0	0	0	0	0	30	30	30	30	30	30	30	210	0	0	0	0	0	0	2	2	0	0	0	0	0	0	0	0
SG2012AL	nursereviewday64_arm_1	stgeorge	1	2017-04-03	15:00	15:20	2	3	4	2	2	4	4	8	27	0	0	0	0	0	0	0	0	25	25	25	25	25	25	25	175
SG2012AL	nursereviewday71_arm_1	stgeorge	1	2017-04-03	14:30	15:30	2	8	8	8	8	8	14	8	62	0	0	0	0	0	0	0	0	25	25	25	25	25	25	25	175	0	0	0	0	1	.5	0	1.5
SG2012AL	nursereviewday78_arm_1	stgeorge	1	2017-04-25	09:00	09:20	2	0	4	0	0	0	4	0	8	3	1	0	0	0	0	0	4	30	30	30	30	30	30	30	210	4	0	0	0	0	3	1	8
SG2012AL	doctorreviewday85_arm_1	stgeorge	1	2017-05-08	10:30	11:30	2	0	0	0	0	0	8	0	8	0	0	0	0	0	0.35	0	0.35	25	25	25	25	25	25	25	175	0	0	0	0	0	5	0	5	0	0	0	0	0	0	0	0
SG2013SN	nursereviewday1_arm_1	stgeorge	1	2017-01-31	11:00	11:30	2
SG2013SN	doctorreviewday8_arm_1	stgeorge	1	2017-02-16	15:30	16:00	2	2	2	2	2	2	2	2	14	.2	.2	.2	.2	.2	.2	.2	1.4									2	2	2	0	0	2	2	10
SG2013SN	nursereviewday15_arm_1	stgeorge	0	2017-02-28			2
SG2013SN	nursereviewday22_arm_1	stgeorge	1	2017-02-24	11:20	11:35	2	6	6	6	6	6	6	6	42	.25	.25	.25	.25	.25	.25	.25	1.75									0	0	0	0	4	4	4	12
SG2013SN	doctorsreviewday29_arm_1	stgeorge	1	2017-03-10	10:00	12:00	2
SG2013SN	nursereviewday36_arm_1	stgeorge	0				2
SG2013SN	nursereviewday43_arm_1	stgeorge	0				2
SG2013SN	nursereviewday50_arm_1	stgeorge	0				2
SG2013SN	doctorsreviewday57_arm_1	stgeorge	0				2
SG2013SN	nursereviewday64_arm_1	stgeorge	0				2
SG2013SN	nursereviewday71_arm_1	stgeorge	0				2
SG2013SN	nursereviewday78_arm_1	stgeorge	0				2
SG2013SN	doctorreviewday85_arm_1	stgeorge	0				2
SG2014RA	nursereviewday1_arm_1	stgeorge	1	2017-02-20	09:30	10:00	2
SG2014RA	doctorreviewday8_arm_1	stgeorge	1	2017-02-27	09:50	10:20	2	16	16	16	16	16	16	16	112	2	2	2	2	2	2	2	14	3	3	3	3	3	3	3	21	0	0	6	6	6	3	3	24	0	0	0	0	0	0	0	0
SG2014RA	nursereviewday15_arm_1	stgeorge	1	2017-03-07	09:00	09:10	2	16	16	16	16	16	16	16	112	3	3	3	3	3	3	3	21	3	3	3	3	3	3	3	21	0	0	0	6	6	6	6	24
SG2014RA	nursereviewday22_arm_1	stgeorge	1	2017-03-13	08:45	09:00	2	16	16	8	8	16	16	16	96	2	2	2	2	2	2	2	14	3	3	3	3	3	3	3	21	0	0	0	4	4	11	0	19
SG2014RA	doctorsreviewday29_arm_1	stgeorge	1	2017-03-23	11:30	12:00	2	16	16	16	32	32	16	16	144	2	2	2	2	2	2	2	14	3	3	3	3	3	3	3	21	0	0	6	0	6	0	0	12	0	0	0	0	0	0	0	0
SG2014RA	nursereviewday36_arm_1	stgeorge	1	2017-03-31	10:40	11:20	2	24	24	24	24	24	24	24	168	2	2	2	2	0	0	2	10	3	3	3	3	0	0	3	15	0	0	0	6	0	0	0	6	0	0	0	0	0	0	0	0
SG2014RA	nursereviewday43_arm_1	stgeorge	1	2017-04-07	13:55	14:25	2	24	24	24	24	24	24	24	168	2	.5	2	2	2	2	2	12.5	1	1	3	3	3	3	3	17
SG2014RA	nursereviewday50_arm_1	stgeorge	0				2
SG2014RA	doctorsreviewday57_arm_1	stgeorge	1	2017-04-21	10:35	11:00	2	8	0	16	16	16	16	16	88	3	3	3	3	4	2	4	22	3	3	3	3	3	3	5	23	12	6	4	8	0	12	16	58	0	0	0	0	0	0	0	0
SG2014RA	nursereviewday64_arm_1	stgeorge	0				2
SG2014RA	nursereviewday71_arm_1	stgeorge	1	2017-05-05	09:25	10:00	2	16	24	24	24	0	0	0	88	3	3	3	3	0	0	0	12	3	3	3	3	0	1	0	13	2	2	2	2	20	20	0	48
SG2014RA	nursereviewday78_arm_1	stgeorge	0				2
SG2014RA	doctorreviewday85_arm_1	stgeorge	0	2017-05-19			2
SG2015BW	nursereviewday1_arm_1	stgeorge	1	2017-02-27	10:00	10:30	2
SG2015BW	doctorreviewday8_arm_1	stgeorge	1	2017-03-06	12:00	12:45	2	4	4	6	6	8	8	8	44	2	2	2	2	2	2	2	14	1	0	0	0	0	0	0	1
SG2015BW	nursereviewday15_arm_1	stgeorge	1	2017-03-14	10:00	10:30	2	18	0	32	32	18	32	32	164	0.5	0	0	0	0.5	0	0	1	0	1	0	0	2	0	0	3	0	0	0	0	0	0	0	0	0	0	0	0	0	0	0	0
SG2015BW	nursereviewday22_arm_1	stgeorge	1	2017-03-21	10:30	10:50	2	32	32	32	32	24	24	32	208	0	0	0	0	1.5	1.5	0	3	0	0	0	0	0	0	0	0	0	0	0	0	0	0	0	0	0	0	0	0	0	0	0	0
SG2015BW	doctorsreviewday29_arm_1	stgeorge	1	2017-03-30	10:45	11:10	2	28	28	28	28	28	16	28	184	0.1	0	0.1	0.1	0	0.1	0	0.4	1	1	0	1	1	0	1	5	0	0	0	0	0	0	0	0	0	0	0	0	0	0	0	0
SG2015BW	nursereviewday36_arm_1	stgeorge	1	2017-04-07	11:30	12:00	2
SG2015BW	nursereviewday43_arm_1	stgeorge	1	2017-04-18	11:30	11:55	2
SG2015BW	nursereviewday50_arm_1	stgeorge	1	2017-04-18	13:30	13:45	2	36	21	21	21	21	28	28	176	.21	.21	.21	.21	.21	.21	.21	1.47	6	0	0	0	0	0	0	6
SG2015BW	doctorsreviewday57_arm_1	stgeorge	1	2017-04-24	13:30	13:45	2	32	32	24	24	24	30	32	198	.21	.21	.21	.21	.21	.21	.21	1.47	2	2	0	2	0	5	2	13
SG2015BW	nursereviewday64_arm_1	stgeorge	1	2017-05-01	11:00	11:20	2	32	32	32	32	32	32	32	224	0	0	.75	.75	0	0	.4	1.9	0	0	0	0	2	5	5	12	0	0	0	0	0	0	0	0
SG2015BW	nursereviewday71_arm_1	stgeorge	1	2017-05-09	14:00	14:20	2	18	24	24	24	24	24	24	162	0	0	0	0	.3	.3	0	0.6	0	3	2	3	1	0	0	9	0	0	0	0	0	0	0	0
SG2015BW	nursereviewday78_arm_1	stgeorge	1	2017-05-17	14:00	14:30	2	24	24	24	24	24	32	32	184	0	0	0	0	1.75	1.75	0	3.5	0	0	5	3	3	5	5	21	0	0	0	0	0	0	0	0	0	0	0	0	0	0	0	0
SG2015BW	doctorreviewday85_arm_1	stgeorge	0	2017-05-25			2	22	22	22	22	22	22	22	154	0	0	0	0	0	0	0	0	5	5	5	5	5	5	5	35	0	0	0	0	0	0	0	0	0	0	0	0	0	0	0	0
SG2016AA	nursereviewday1_arm_1	stgeorge	1	2017-02-27	14:00	14:30	2
SG2016AA	doctorreviewday8_arm_1	stgeorge	1	2017-03-10	11:30	12:00	2	4	4	4	4	4	4	4	28	0.5	0.5	0.5	0.5	0.5	0.5	0.5	3.5	25	25	25	25	25	25	25	175	0	0	0	2	0	0	0	2	0	0	0	0	0	0	0	0
SG2016AA	nursereviewday15_arm_1	stgeorge	1	2917-03-14	14:00	14:45	2	8	2	6	6	6	6	6	40	1	0.25	0.25	0.25	0.25	0.5	0	2.5	10	10	25	25	10	10	10	100	0	0	0	0	0	0	0	0	0	0	0	0	0	0	0	0	ice 1 point	0
SG2016AA	nursereviewday22_arm_1	stgeorge	0				2
SG2016AA	doctorsreviewday29_arm_1	stgeorge	0	2017-03-31			2
SG2016AA	nursereviewday36_arm_1	stgeorge	0				2
SG2016AA	nursereviewday43_arm_1	stgeorge	0				2
SG2016AA	nursereviewday50_arm_1	stgeorge	0				2
SG2016AA	doctorsreviewday57_arm_1	stgeorge	0				2
SG2016AA	nursereviewday64_arm_1	stgeorge	0				2
SG2016AA	nursereviewday71_arm_1	stgeorge	0				2
SG2016AA	nursereviewday78_arm_1	stgeorge	0				2
SG2016AA	doctorreviewday85_arm_1	stgeorge	0				2
SG2017MB	nursereviewday1_arm_1	stgeorge	1	2017-03-17	15:15	15:30	2
SG2017MB	doctorreviewday8_arm_1	stgeorge	1	2017-03-31	15:25	15:50	2	20	10	20	20	4	0	0	74	2	0	0	0	0	0	0	2
SG2017MB	nursereviewday15_arm_1	stgeorge	0				2
SG2017MB	nursereviewday22_arm_1	stgeorge	1	2017-04-06	15:30	16:30	2	16	16	16	16	16	16	16	112	1	1	1	1	1	1	1	7	3	3	3	3	3	3	3	21	0	0	0	0	0	0	0	0
SG2017MB	doctorsreviewday29_arm_1	stgeorge	0				2
SG2017MB	nursereviewday36_arm_1	stgeorge	0				2
SG2017MB	nursereviewday43_arm_1	stgeorge	0				2
SG2017MB	nursereviewday50_arm_1	stgeorge	0				2
SG2018WJ	nursereviewday1_arm_1	stgeorge	1	2017-03-21	14:00	14:30	2
SG2018WJ	doctorreviewday8_arm_1	stgeorge	0	2017-03-30	15:00	15:30	2	32	32	32	32	32	32	32	224	5	5	5	5	5	5	5	35	30	30	30	30	30	30	30	210	0	0	0	0	0	0	0	0	0	0	0	0	0	0	0	0
SG2018WJ	nursereviewday15_arm_1	stgeorge	0				2
SG2018WJ	nursereviewday22_arm_1	stgeorge	0	2017-04-13	15:00	15:30	2	32	32	32	32	32	32	32	224	3	3	3	3	3	3	3	21	30	30	30	30	30	30	30	210
SG2018WJ	doctorsreviewday29_arm_1	stgeorge	1	2017-04-20	13:30	14:30	2
SG2018WJ	nursereviewday36_arm_1	stgeorge	1	2017-04-15	15:45	16:00	2	32	32	32	32	32	32	32	224	3	3	3	3	3	3	3	21	30	30	30	30	30	30	30	210																	4 x tramadol. 2 x panadeine forte	6
SG2018WJ	nursereviewday43_arm_1	stgeorge	1	2017-05-05	15:50	16:30	2	32	32	32	32	32	32	32	224	3	3	3	3	3	3	3	21	30	30	30	30	30	30	30	210
SG2018WJ	nursereviewday50_arm_1	stgeorge	0				2
SG2018WJ	doctorsreviewday57_arm_1	stgeorge	0	2017-05-16			2	32	32	32	32	32	32	32	224	3	3	3	3	3	3	3	21	30	30	30	30	30	30	30	210	0	0	0	0	0	0	0	0	0	0	0	0	0	0	0	0
SG2018WJ	nursereviewday64_arm_1	stgeorge	0				2
SG2018WJ	nursereviewday71_arm_1	stgeorge	1	2017-05-30	15:15	15:35	2	20	32	32	32	32	32	32	212	3	3	3	3	3	3	3	21	30	30	30	30	30	30	30	210	0	0	0	0	0	0	0	0	0	0	0	0	0	0	0	0
SG2018WJ	nursereviewday78_arm_1	stgeorge	0				2
SG2018WJ	doctorreviewday85_arm_1	stgeorge	0	2017-06-16			2
SG2019TP	nursereviewday1_arm_1	stgeorge	1	2017-03-27	10:00	10:15	2
SG2019TP	doctorreviewday8_arm_1	stgeorge	1	2017-04-03	11:30	12:00	2	8	12	16	20	24	24	24	128	.5	.5	.5	.5	0	1	1	4	15	20	20	20	20	20	20	135	0	0	0	0	15	3	0	18
SG2019TP	nursereviewday15_arm_1	stgeorge	1	2017-04-10	14:00	14:15	2	24	24	28	24	24	24	24	172	0.5	0	0.25	0.25	0.5	0.25	0.5	2.25	20	20	20	20	20	20	20	140	0	0	3	4	6	0	6	19	0	0	0	0	0	0	0	0
SG2019TP	nursereviewday22_arm_1	stgeorge	1	2017-04-18	13:45	14:00	2	12	24	24	24	24	24	24	156	0.5	0.5	0	0.5	0.5	0	0.5	2.5	20	20	20	20	20	20	20	140	0	3	0	0	3	3	20	29	0	0	0	0	0	0	0	0	0	0
SG2019TP	doctorsreviewday29_arm_1	stgeorge	0				2	24	24	24	24	24	24	24	168	0.5	0	0	0.5	0.5	1.5	0.5	3.5	20	20	20	20	20	20	20	140	0	15	5	3	0	0	0	23	0	0	0	0	0	0	0	0
SG2019TP	nursereviewday36_arm_1	stgeorge	0				2
SG2019TP	nursereviewday43_arm_1	stgeorge	1	2017-05-10	15:50	16:15	2	24	24	24	24	24	24	24	168	0.5	0	0.5	0.5	0	0	0.5	2	20	20	20	20	20	20	20	140	0	0	4	0	10	0	2	16	0	0	0	0	0	0	0	0
SG2019TP	nursereviewday50_arm_1	stgeorge	1	2017-05-19	15:30	16:00	2	24	24	24	24	24	24	24	168	0.5	0	0.5	0	0	0.5	0	1.5	20	20	20	20	20	20	20	140	0	0	4	4	0	3	0	11	0	0	0	0	0	0	0	0
SG2019TP	doctorsreviewday57_arm_1	stgeorge	0				2
SG2019TP	nursereviewday64_arm_1	stgeorge	1	2017-05-29	12:00	12:20	2	24	24	24	6	24	24	18	144	0	0	0	.5	0	.25	.5	1.25	20	20	20	20	20	20	20	140	0	0	3	6	6	0	10	25
SG2019TP	nursereviewday71_arm_1	stgeorge	1	2017-06-06	14:30	14:50	2	4	18	6	0	0	4	0	32	0	0	0	.75	0	.25	0	1	20	20	20	20	20	20	20	140	5	0	4	8	15	15	8	55
SG2019TP	nursereviewday78_arm_1	stgeorge	1	2017-06-13	15:00	15:20	2	0	0	0	8	0	0	0	8	.25	0	.25	0	.5	.25	0	1.25	20	20	20	20	20	20	20	140	2	2	4	0	5	10	3	26
SG2019TP	doctorreviewday85_arm_1	stgeorge	1	2017-06-20	14:00	15:00	2	4	0	4	2	0	2	4	16	.2	0	.1	0	.5	0	.1	0.9	20	20	20	20	20	20	20	140	3	0	5	3	4	15	4	34
SG2020BN	nursereviewday1_arm_1	stgeorge	1	2017-04-10	10:35	11:00	2
SG2020BN	doctorreviewday8_arm_1	stgeorge	1	2017-04-20	10:00	10:40	2	0	11	11	11	0	0	0	33	1	1	1	1	1	1	1	7	13	13	13	13	13	13	13	91	0	0	0	0	0	3	0	3
SG2020BN	nursereviewday15_arm_1	stgeorge	0				2
SG2020BN	nursereviewday22_arm_1	stgeorge	1	2017-05-01	10:00	10:20	2	16	16	16	16	16	0	16	96	1	1	1	1	1	4	3	12	13	13	13	13	13	13	13	91	0	0	0	0	0	0	0	0
SG2020BN	doctorsreviewday29_arm_1	stgeorge	0				2
SG2020BN	nursereviewday36_arm_1	stgeorge	1	2017-05-16	10:30	10:50	2	18	12	12	12	8	12	0	74	0.5	0.8	0.8	0.8	0.8	1	3	7.7	5	5	5	5	5	5	5	35	0	0	0	0	0	0	0	0
SG2020BN	nursereviewday43_arm_1	stgeorge	1	2017-05-23	10:45	11:00	2	12	16	16	16	12	0	4	76	.5	.5	.5	.5	.5	.5	.5	3.5	6	6	6	6	6	6	6	42	0	0	0	0	0	0	0	0									MDMA	0
SG2020BN	nursereviewday50_arm_1	stgeorge	1	2017-05-30	10:10	10:30	2	12	12	12	12	12	0	8	68	.5	.5	.5	.5	.5	4	4	10.5	10	10	10	10	10	10	10	70	0	0	0	0	0	1	0	1									MDMA	0
SG2020BN	doctorsreviewday57_arm_1	stgeorge	1	2017-06-06	10:40	11:00	2	0	20	12	0	0	0	0	32	.25	.5	.5	.5	.5	1	4	7.25	10	10	10	10	10	10	10	70	0	0	0	0	0	13	0	13
SG2020BN	nursereviewday64_arm_1	stgeorge	1	2017-06-13	10:45	11:00	2	4	12	12	12	12	0	0	52	.5	.5	.5	.5	.5	1	.5	4	12	12	12	12	12	12	12	84	2	0	0	0	0	0	0	2
SG2020BN	nursereviewday71_arm_1	stgeorge	1	2017-06-20	10:40	11:00	2	14	12	12	12	12	0	4	66	.5	.5	.5	.5	.5	.5	2	5	12	12	12	12	12	12	12	84
SG2020BN	nursereviewday78_arm_1	stgeorge	1	2017-06-27	10:30	10:50	2	8	12	12	14	12	0	0	58	.5	.5	.5	.5	.5	.25	.25	3	10	10	10	10	10	10	10	70	0	0	0	0	0	2	0	2
SG2020BN	doctorreviewday85_arm_1	stgeorge	0	2017-07-07			2
SG2021MC	nursereviewday1_arm_1	stgeorge	1	2017-04-10	08:50	09:20	2
SG2021MC	doctorreviewday8_arm_1	stgeorge		2017-04-20	09:00	10:00	2	16	20	12	12	12	12	12	96	1	1	1	1	1	1	1	7	20	20	20	20	20	20	20	140	1	1	1	1	1	1	1	7
SG2021MC	nursereviewday15_arm_1	stgeorge	1	2017-04-27	09:00	09:20	2	30	30	30	30	36	36	30	222	0	0	0	2	0	2	2	6	20	20	20	20	20	20	20	140	1	1	1	1	1	1	1	7	0	0	0	0	.3	.3	.3	0.8999999999999999
SG2021MC	nursereviewday22_arm_1	stgeorge	1	2017-05-01	09:00	09:20	2	27	27	27	27	27	27	27	189	0	0	0	0	0	0	0	0	20	20	20	20	20	20	20	140	1	1	1	1	1	1	1	7
SG2021MC	doctorsreviewday29_arm_1	stgeorge	0				2
SG2021MC	nursereviewday36_arm_1	stgeorge	0				2
SG2021MC	nursereviewday43_arm_1	stgeorge	1	2017-05-23	08:30	08:50	2	0	6	6	6	0	0	0	18	1.5	0	0	0	0	0	0.6	2.1	20	20	20	20	20	20	20	140	1	1	1	1	1	1	1	7									ICE	0
SG2021MC	nursereviewday50_arm_1	stgeorge	1	2017-05-30	08:30	09:00	2	24	24	24	24	24	24	24	168	0	0	0	0	0	0	0	0	20	20	20	20	20	20	20	140	1	1	1	1	1	1	1	7
SG2021MC	doctorsreviewday57_arm_1	stgeorge	1	2017-06-06	12:15	12:30	2	0	36	36	36	36	36	20	200	.5	0	0	0	0	0	0	0.5	20	20	20	20	20	20	20	140	1	1	1	1	1	1	1	7
SG2021MC	nursereviewday64_arm_1	stgeorge	1	2017-06-13	09:15	09:40	2	24	24	24	24	24	24	24	168	.5	0	0	0	0	0	0	0.5	20	20	20	20	20	20	20	140	1	1	1	1	1	1	1	7
SG2021MC	nursereviewday71_arm_1	stgeorge	1	2017-06-20	08:30	08:50	2	12	12	12	12	12	12	12	84	.25	0	0	.5	.5	0	.5	1.75	20	20	20	20	20	20	20	140	1	1	1	1	1	1	1	7
SG2021MC	nursereviewday78_arm_1	stgeorge	1	2017-06-27	10:10	10:30	2	24	24	24	24	24	24	24	168	0	0	0	0	0	.5	0	0.5	20	20	20	20	20	20	20	140	1	1	1	1	1	1	1	7									ice	0
SG2021MC	doctorreviewday85_arm_1	stgeorge	0	2017-07-07			2
SG2022JM	nursereviewday1_arm_1	stgeorge	1	2017-05-29	14:00	14:20	2
SG2022JM	doctorreviewday8_arm_1	stgeorge	1	2017-06-07	11:30	12:00	2	6	6	6	6	6	6	6	42	1.5	1.5	1.5	1.5	1.5	1.5	1.5	10.5	3	3	3	3	3	3	3	21
SG2022JM	nursereviewday15_arm_1	stgeorge	0				2
SG2022JM	nursereviewday22_arm_1	stgeorge	1	2017-06-22	11:15	11:30	2	0	0	0	0	20	0	0	20	3	3	3	3	3	3	3	21	0	0	0	0	0	0	0	0	1	0	0	0	0	4	3	8	0	0	0	0	0	0	0	0
SG2022JM	doctorsreviewday29_arm_1	stgeorge					0
SG2022JM	nursereviewday36_arm_1	stgeorge	0	2017-07-05			2
SG2022JM	nursereviewday43_arm_1	stgeorge	0	2017-07-13			2
SG2022JM	nursereviewday50_arm_1	stgeorge	0				2
SG2022JM	doctorsreviewday57_arm_1	stgeorge	0	2017-07-25	15:10	15:40	2	0	18	0	0	0	0	0	18	3	1	3	3	3	3	3	19	5	5	5	5	5	5	5	35	5	5	5	5	5	5	5	35	0	0	0	0	0	0	0	0
SG2022JM	nursereviewday64_arm_1	stgeorge	0	2017-08-01			2
SG2023RK	nursereviewday1_arm_1	stgeorge	1	2017-06-22	09:20	09:40	2
[truncated: 8 more columns]
