# Supplementary material for: Correlates of treatment engagement and client outcomes: results of a randomised controlled trial of nabiximols for the treatment of cannabis use disorder
Source: Subst Abuse Treat Prev Policy. 2022 Oct 8;17:67. doi: 10.1186/s13011-022-00493-z (PMC9548192; doi:10.1186/s13011-022-00493-z)
Supplement: Supplementary file 2 — Additional file 2. [file 13011_2022_493_MOESM2_ESM.zip › dose.csv]

	id	Group	day	dose_week	dose_daily
1	CAM4001FK	1	8	140	20
2	CAM4001FK	1	15	48	6.85714285714286
3	CAM4001FK	1	22	64	9.14285714285714
4	CAM4001FK	1	29	224	32
5	CAM4001FK	1	36	224	32
6	CAM4001FK	1	43	224	32
7	CAM4001FK	1	50	200	28.5714285714286
8	CAM4001FK	1	57	224	32
9	CAM4001FK	1	64	224	32
10	CAM4001FK	1	71	224	32
11	CAM4001FK	1	78	56	8
12	CAM4001FK	1	85	100	14.2857142857143
13	CAM4002JK	1	8	90	12.8571428571429
14	CAM4002JK	1	15	42	6
15	CAM4002JK	1	22	168	24
16	CAM4002JK	1	29	156	22.2857142857143
17	CAM4002JK	1	36	88	12.5714285714286
18	CAM4002JK	1	50	NA	NA
19	CAM4002JK	1	57	NA	NA
20	CAM4003AP	1	8	128	18.2857142857143
21	CAM4003AP	1	15	224	32
22	CAM4003AP	1	22	224	32
23	CAM4003AP	1	29	NA	NA
24	CAM4004DO	0	8	216	30.8571428571429
25	CAM4004DO	0	15	200	28.5714285714286
26	CAM4004DO	0	22	224	32
27	CAM4004DO	0	29	200	28.5714285714286
28	CAM4004DO	0	36	184	26.2857142857143
29	CAM4004DO	0	43	224	32
30	CAM4004DO	0	50	176	25.1428571428571
31	CAM4004DO	0	57	224	32
32	CAM4004DO	0	64	168	24
33	CAM4004DO	0	71	144	20.5714285714286
34	CAM4004DO	0	78	160	22.8571428571429
35	CAM4004DO	0	85	152	21.7142857142857
36	CAM4005JJ	0	8	148	21.1428571428571
37	CAM4005JJ	0	15	224	32
38	CAM4006AZ	1	8	120	17.1428571428571
39	CAM4006AZ	1	15	168	24
40	CAM4006AZ	1	22	200	28.5714285714286
41	CAM4006AZ	1	29	196	28
42	CAM4006AZ	1	36	205	29.2857142857143
43	CAM4006AZ	1	43	212	30.2857142857143
44	CAM4006AZ	1	50	199	28.4285714285714
45	CAM4006AZ	1	57	158	22.5714285714286
46	CAM4006AZ	1	64	224	32
47	CAM4006AZ	1	71	224	32
48	CAM4006AZ	1	85	174	24.8571428571429
49	CAM4008AH	0	8	61	8.71428571428571
50	CAM4008AH	0	15	168	24
51	CAM4008AH	0	22	56	8
52	CAM4008AH	0	29	25	3.57142857142857
53	CAM4008AH	0	36	168	24
54	CAM4008AH	0	43	112	16
55	CAM4008AH	0	50	72	10.2857142857143
56	CAM4008AH	0	57	33	4.71428571428571
57	CAM4008AH	0	64	NA	NA
58	CAM4008AH	0	71	NA	NA
59	CAM4008AH	0	78	NA	NA
60	CAM4008AH	0	85	0	0
61	CAM4009LS	0	8	56	8
62	CAM4009LS	0	15	224	32
63	CAM4009LS	0	22	224	32
64	CAM4009LS	0	29	224	32
65	CAM4009LS	0	36	168	24
66	CAM4009LS	0	43	168	24
67	CAM4009LS	0	50	72	10.2857142857143
68	CAM4009LS	0	57	NA	NA
69	CAM4009LS	0	64	NA	NA
70	CAM4009LS	0	71	0	0
71	CAM4010LF	0	8	76	10.8571428571429
72	CAM4010LF	0	15	192	27.4285714285714
73	CAM4010LF	0	22	224	32
74	CAM4010LF	0	29	156	22.2857142857143
75	CAM4010LF	0	36	NA	NA
76	CAM4010LF	0	43	NA	NA
77	CAM4010LF	0	50	NA	NA
78	CAM4010LF	0	57	40	5.71428571428571
79	CAM4010LF	0	64	16	2.28571428571429
80	CAM4010LF	0	71	48	6.85714285714286
81	CAM4010LF	0	78	16	2.28571428571429
82	CAM4010LF	0	85	24	3.42857142857143
83	CAM4011JC	1	8	184	26.2857142857143
84	CAM4011JC	1	15	224	32
85	CAM4011JC	1	22	224	32
86	CAM4011JC	1	29	176	25.1428571428571
87	CAM4011JC	1	36	224	32
88	CAM4011JC	1	43	NA	NA
89	CAM4011JC	1	50	NA	NA
90	CAM4011JC	1	57	224	32
91	CAM4011JC	1	64	224	32
92	CAM4012GH	0	8	40	5.71428571428571
93	CAM4012GH	0	15	168	24
94	CAM4012GH	0	22	NA	NA
95	CAM4012GH	0	29	144	20.5714285714286
96	CAM4012GH	0	36	NA	NA
97	CAM4013DL	1	8	96	13.7142857142857
98	CAM4013DL	1	15	112	16
99	CAM4013DL	1	22	NA	NA
100	CAM4014AW	0	8	64	9.14285714285714
101	CAM4016JB	0	8	96	13.7142857142857
102	CAM4016JB	0	15	NA	NA
103	CAM4016JB	0	22	NA	NA
104	CAM4016JB	0	29	212	30.2857142857143
105	CAM4016JB	0	36	224	32
106	CAM4016JB	0	50	224	32
107	CAM4018AM	1	8	371	53
108	CAM4018AM	1	15	100	14.2857142857143
109	CAM4018AM	1	22	128	18.2857142857143
110	CAM4018AM	1	29	144	20.5714285714286
111	CAM4018AM	1	36	92	13.1428571428571
112	CAM4018AM	1	43	NA	NA
113	CAM4018AM	1	50	113	16.1428571428571
114	CAM4018AM	1	57	224	32
115	CAM4018AM	1	64	188	26.8571428571429
116	CAM4018AM	1	71	224	32
117	CAM4018AM	1	78	224	32
118	CAM4018AM	1	85	224	32
119	CAM4019RF	0	8	32	4.57142857142857
120	CAM4019RF	0	15	NA	NA
121	CAM4019RF	0	22	NA	NA
122	CAM4020MH	1	8	224	32
123	CAM4020MH	1	15	224	32
124	CAM4020MH	1	22	224	32
125	CAM4020MH	1	29	224	32
126	CAM4020MH	1	36	224	32
127	CAM4020MH	1	43	224	32
128	CAM4020MH	1	50	224	32
129	CAM4020MH	1	57	224	32
130	CAM4020MH	1	64	224	32
131	CAM4020MH	1	71	224	32
132	CAM4020MH	1	78	138	19.7142857142857
133	CAM4020MH	1	85	224	32
134	CAM4021NK	1	8	128	18.2857142857143
135	CAM4021NK	1	15	108	15.4285714285714
136	CAM4021NK	1	22	232	33.1428571428571
137	CAM4021NK	1	29	224	32
138	CAM4021NK	1	36	112	16
139	CAM4021NK	1	43	112	16
140	CAM4021NK	1	50	112	16
141	CAM4021NK	1	57	48	6.85714285714286
142	CAM4021NK	1	64	8	1.14285714285714
143	CAM4021NK	1	71	0	0
144	CAM4021NK	1	78	0	0
145	CAM4021NK	1	85	0	0
146	CAM4022AS	0	8	39	5.57142857142857
147	CAM4022AS	0	15	70	10
148	CAM4022AS	0	22	28	4
149	CAM4022AS	0	29	70	10
150	CAM4023BS	1	8	112	16
151	CAM4023BS	1	15	224	32
152	CAM4023BS	1	29	88	12.5714285714286
153	CAM4023BS	1	43	168	24
154	CAM4023BS	1	50	168	24
155	CAM4023BS	1	85	NA	NA
156	CAM4024JJ	0	8	84	12
157	CAM4024JJ	0	15	168	24
158	CAM4024JJ	0	22	112	16
159	CAM4024JJ	0	29	168	24
160	CAM4024JJ	0	36	200	28.5714285714286
161	CAM4024JJ	0	43	208	29.7142857142857
162	CAM4024JJ	0	50	168	24
163	CAM4024JJ	0	57	128	18.2857142857143
164	CAM4024JJ	0	64	112	16
165	CAM4024JJ	0	71	84	12
166	CAM4024JJ	0	78	56	8
167	CAM4024JJ	0	85	0	0
168	CAM4025IZ	0	8	134	19.1428571428571
169	CAM4025IZ	0	15	216	30.8571428571429
170	CAM4025IZ	0	22	NA	NA
171	CAM4025IZ	0	29	24	3.42857142857143
172	CAM4025IZ	0	36	120	17.1428571428571
173	CAM4025IZ	0	43	208	29.7142857142857
174	CAM4025IZ	0	50	144	20.5714285714286
175	CAM4025IZ	0	57	64	9.14285714285714
176	CAM4025IZ	0	64	40	5.71428571428571
177	CAM4025IZ	0	78	32	4.57142857142857
178	CAM4025IZ	0	85	96	13.7142857142857
179	CAM4027KM	0	8	84	12
180	CAM4027KM	0	15	88	12.5714285714286
181	CAM4027KM	0	22	168	24
182	CAM4027KM	0	29	156	22.2857142857143
183	CAM4027KM	0	36	224	32
184	CAM4027KM	0	43	224	32
185	CAM4028BM	1	8	168	24
186	CAM4028BM	1	15	216	30.8571428571429
187	CAM4028BM	1	22	227	32.4285714285714
188	CAM4028BM	1	29	236	33.7142857142857
189	CAM4028BM	1	36	224	32
190	CAM4028BM	1	50	158	22.5714285714286
191	CAM4028BM	1	57	224	32
192	CAM4028BM	1	64	224	32
193	CAM4028BM	1	71	224	32
194	CAM4028BM	1	78	224	32
195	CAM4028BM	1	85	224	32
196	CAM4029BG	0	8	28	4
197	CAM4030KM	0	8	104	14.8571428571429
198	CAM4030KM	0	15	210	30
199	CAM4030KM	0	22	156	22.2857142857143
200	CAM4030KM	0	29	168	24
201	CAM4030KM	0	36	152	21.7142857142857
202	CAM4030KM	0	43	208	29.7142857142857
203	CAM4030KM	0	50	224	32
204	CAM4030KM	0	57	208	29.7142857142857
205	CAM4030KM	0	64	216	30.8571428571429
206	CAM4030KM	0	71	224	32
207	CAM4030KM	0	78	224	32
208	CAM4030KM	0	85	168	24
209	CAM4031JR	1	8	56	8
210	CAM4031JR	1	15	168	24
211	CAM4031JR	1	22	124	17.7142857142857
212	CAM4031JR	1	29	162	23.1428571428571
213	CAM4031JR	1	36	112	16
214	CAM4032HT	0	8	192	27.4285714285714
215	CAM4032HT	0	15	224	32
216	CAM4032HT	0	22	224	32
217	CAM4032HT	0	29	224	32
218	CAM4032HT	0	36	224	32
219	CAM4032HT	0	43	224	32
220	CAM4032HT	0	57	224	32
221	CAM4032HT	0	64	224	32
222	CAM4032HT	0	71	224	32
223	CAM4032HT	0	78	224	32
224	CAM4032HT	0	85	224	32
225	CAM4033SD	0	8	86	12.2857142857143
226	CAM4033SD	0	15	50	7.14285714285714
227	CAM4033SD	0	22	224	32
228	CAM4033SD	0	29	105	15
229	CAM4033SD	0	36	168	24
230	CAM4033SD	0	43	224	32
231	CAM4034JB	1	8	54	7.71428571428571
232	CAM4034JB	1	15	83	11.8571428571429
233	CAM4034JB	1	22	27	3.85714285714286
234	CAM4034JB	1	29	22	3.14285714285714
235	CAM4034JB	1	43	42	6
236	CAM4035SB	1	8	144	20.5714285714286
237	CAM4035SB	1	15	224	32
238	CAM4035SB	1	22	215	30.7142857142857
239	LC1001RB	1	8	152	21.7142857142857
240	LC1001RB	1	15	96	13.7142857142857
241	LC1001RB	1	22	192	27.4285714285714
242	LC1001RB	1	29	200	28.5714285714286
243	LC1001RB	1	36	192	27.4285714285714
244	LC1001RB	1	43	48	6.85714285714286
245	LC1001RB	1	50	32	4.57142857142857
246	LC1001RB	1	57	NA	NA
247	LC1001RB	1	64	NA	NA
248	LC1001RB	1	71	NA	NA
249	LC1001RB	1	78	NA	NA
250	LC1001RB	1	85	NA	NA
251	LC1002EB	1	8	120	17.1428571428571
252	LC1002EB	1	15	224	32
253	LC1002EB	1	22	46	6.57142857142857
254	LC1002EB	1	29	102	14.5714285714286
255	LC1002EB	1	36	136	19.4285714285714
256	LC1002EB	1	43	128	18.2857142857143
257	LC1002EB	1	50	28	4
258	LC1002EB	1	57	0	0
259	LC1002EB	1	64	NA	NA
260	LC1002EB	1	71	NA	NA
261	LC1002EB	1	78	NA	NA
262	LC1002EB	1	85	NA	NA
263	LC1003DS	0	8	24	3.42857142857143
264	LC1003DS	0	15	196	28
265	LC1003DS	0	22	210	30
266	LC1003DS	0	29	NA	NA
267	LC1003DS	0	36	NA	NA
268	LC1003DS	0	43	NA	NA
269	LC1003DS	0	50	NA	NA
270	LC1003DS	0	57	NA	NA
271	LC1003DS	0	64	NA	NA
272	LC1003DS	0	71	NA	NA
273	LC1003DS	0	78	NA	NA
274	LC1003DS	0	85	NA	NA
275	LC1004AS	0	8	110	15.7142857142857
276	LC1004AS	0	15	NA	NA
277	LC1004AS	0	22	NA	NA
278	LC1004AS	0	29	NA	NA
279	LC1004AS	0	36	NA	NA
280	LC1004AS	0	43	NA	NA
281	LC1004AS	0	50	NA	NA
282	LC1004AS	0	57	NA	NA
283	LC1004AS	0	64	NA	NA
284	LC1004AS	0	71	NA	NA
285	LC1004AS	0	78	NA	NA
286	LC1004AS	0	85	NA	NA
287	LC1005BJ	1	8	96	13.7142857142857
288	LC1005BJ	1	15	12	1.71428571428571
289	LC1005BJ	1	22	0	0
290	LC1005BJ	1	29	6	0.857142857142857
291	LC1005BJ	1	36	14	2
292	LC1005BJ	1	43	18	2.57142857142857
293	LC1005BJ	1	50	30	4.28571428571429
294	LC1005BJ	1	57	NA	NA
295	LC1005BJ	1	64	NA	NA
296	LC1005BJ	1	71	NA	NA
297	LC1005BJ	1	78	NA	NA
298	LC1005BJ	1	85	NA	NA
299	LC1006AG	1	8	NA	NA
300	LC1006AG	1	15	NA	NA
301	LC1006AG	1	22	NA	NA
302	LC1006AG	1	29	NA	NA
303	LC1006AG	1	36	NA	NA
304	LC1006AG	1	43	NA	NA
305	LC1006AG	1	50	NA	NA
306	LC1006AG	1	57	NA	NA
307	LC1006AG	1	64	NA	NA
308	LC1006AG	1	71	NA	NA
309	LC1006AG	1	78	NA	NA
310	LC1006AG	1	85	NA	NA
311	LC1007AG	0	8	48	6.85714285714286
312	LC1007AG	0	15	NA	NA
313	LC1007AG	0	22	56	8
314	LC1007AG	0	29	32	4.57142857142857
315	LC1007AG	0	36	64	9.14285714285714
316	LC1007AG	0	43	64	9.14285714285714
317	LC1007AG	0	50	64	9.14285714285714
318	LC1007AG	0	57	0	0
319	LC1007AG	0	64	8	1.14285714285714
320	LC1007AG	0	71	NA	NA
321	LC1007AG	0	78	NA	NA
322	LC1007AG	0	85	NA	NA
323	LC1009NW	0	8	120	17.1428571428571
324	LC1009NW	0	15	92	13.1428571428571
325	LC1009NW	0	22	72	10.2857142857143
326	LC1009NW	0	29	94	13.4285714285714
327	LC1009NW	0	36	132	18.8571428571429
328	LC1009NW	0	43	168	24
329	LC1009NW	0	50	NA	NA
330	LC1009NW	0	57	72	10.2857142857143
331	LC1009NW	0	64	NA	NA
332	LC1009NW	0	71	30	4.28571428571429
333	LC1009NW	0	78	56	8
334	LC1009NW	0	85	NA	NA
335	LC1010LL	0	8	32	4.57142857142857
336	LC1010LL	0	15	8	1.14285714285714
337	LC1010LL	0	22	NA	NA
338	LC1010LL	0	29	NA	NA
339	LC1010LL	0	36	NA	NA
340	LC1010LL	0	43	NA	NA
341	LC1010LL	0	50	NA	NA
342	LC1010LL	0	57	NA	NA
343	LC1010LL	0	64	NA	NA
344	LC1010LL	0	71	NA	NA
345	LC1010LL	0	78	NA	NA
346	LC1010LL	0	85	NA	NA
347	LC1011JG	1	8	140	20
348	LC1011JG	1	15	36	5.14285714285714
349	LC1011JG	1	22	NA	NA
350	LC1011JG	1	29	NA	NA
351	LC1011JG	1	36	NA	NA
352	LC1011JG	1	43	NA	NA
353	LC1011JG	1	50	NA	NA
354	LC1011JG	1	57	NA	NA
355	LC1011JG	1	64	NA	NA
356	LC1011JG	1	71	NA	NA
357	LC1011JG	1	78	NA	NA
358	LC1011JG	1	85	NA	NA
359	LC1012CW	1	8	48	6.85714285714286
360	LC1012CW	1	15	56	8
361	LC1012CW	1	22	24	3.42857142857143
362	LC1012CW	1	29	16	2.28571428571429
363	LC1012CW	1	36	34	4.85714285714286
364	LC1012CW	1	43	NA	NA
365	LC1012CW	1	50	4	0.571428571428571
366	LC1012CW	1	57	14	2
367	LC1012CW	1	64	18	2.57142857142857
368	LC1012CW	1	71	NA	NA
369	LC1012CW	1	78	14	2
370	LC1012CW	1	85	NA	NA
371	LC1013TN	1	8	36	5.14285714285714
372	LC1013TN	1	15	109	15.5714285714286
373	LC1013TN	1	22	12	1.71428571428571
374	LC1013TN	1	29	60	8.57142857142857
375	LC1013TN	1	36	56	8
376	LC1013TN	1	43	36	5.14285714285714
377	LC1013TN	1	50	20	2.85714285714286
378	LC1013TN	1	57	36	5.14285714285714
379	LC1013TN	1	64	48	6.85714285714286
380	LC1013TN	1	71	NA	NA
381	LC1013TN	1	78	63	9
382	LC1013TN	1	85	26	3.71428571428571
383	LC1014CS	0	8	112	16
384	LC1014CS	0	15	NA	NA
385	LC1014CS	0	22	112	16
386	LC1014CS	0	29	160	22.8571428571429
387	LC1014CS	0	36	144	20.5714285714286
388	LC1014CS	0	43	168	24
389	LC1014CS	0	50	224	32
390	LC1014CS	0	57	NA	NA
391	LC1014CS	0	64	NA	NA
392	LC1014CS	0	71	NA	NA
393	LC1014CS	0	78	NA	NA
394	LC1014CS	0	85	NA	NA
395	LC1015BB	0	8	78	11.1428571428571
396	LC1015BB	0	15	98	14
397	LC1015BB	0	22	126	18
398	LC1015BB	0	29	NA	NA
399	LC1015BB	0	36	84	12
400	LC1015BB	0	43	63	9
401	LC1015BB	0	50	28	4
402	LC1015BB	0	57	NA	NA
403	LC1015BB	0	64	NA	NA
404	LC1015BB	0	71	NA	NA
405	LC1015BB	0	78	NA	NA
406	LC1015BB	0	85	NA	NA
407	LC1016BY	0	8	112	16
408	LC1016BY	0	15	168	24
409	LC1016BY	0	22	188	26.8571428571429
410	LC1016BY	0	29	184	26.2857142857143
411	LC1016BY	0	36	280	40
412	LC1016BY	0	43	48	6.85714285714286
413	LC1016BY	0	50	224	32
414	LC1016BY	0	57	126	18
415	LC1016BY	0	64	136	19.4285714285714
416	LC1016BY	0	71	160	22.8571428571429
417	LC1016BY	0	78	176	25.1428571428571
418	LC1016BY	0	85	NA	NA
419	LC1017DS	1	8	160	22.8571428571429
420	LC1017DS	1	15	168	24
421	LC1017DS	1	22	200	28.5714285714286
422	LC1017DS	1	29	152	21.7142857142857
423	LC1017DS	1	36	184	26.2857142857143
424	LC1017DS	1	43	NA	NA
425	LC1017DS	1	50	NA	NA
426	LC1017DS	1	57	NA	NA
427	LC1017DS	1	64	NA	NA
428	LC1017DS	1	71	NA	NA
429	LC1017DS	1	78	0	0
430	LC1017DS	1	85	NA	NA
431	LC1018RJ	0	8	88	12.5714285714286
432	LC1018RJ	0	15	196	28
433	LC1018RJ	0	22	196	28
434	LC1018RJ	0	29	224	32
435	LC1018RJ	0	36	NA	NA
436	LC1018RJ	0	43	224	32
437	LC1018RJ	0	50	224	32
438	LC1018RJ	0	57	224	32
439	LC1018RJ	0	64	224	32
440	LC1018RJ	0	71	224	32
441	LC1018RJ	0	78	168	24
442	LC1018RJ	0	85	224	32
443	LC1019BC	0	8	136	19.4285714285714
444	LC1019BC	0	15	156	22.2857142857143
445	LC1019BC	0	22	224	32
446	LC1019BC	0	29	224	32
447	LC1019BC	0	36	NA	NA
448	LC1019BC	0	43	72	10.2857142857143
449	LC1019BC	0	50	224	32
450	LC1019BC	0	57	192	27.4285714285714
451	LC1019BC	0	64	184	26.2857142857143
452	LC1019BC	0	71	200	28.5714285714286
453	LC1019BC	0	78	208	29.7142857142857
454	LC1019BC	0	85	224	32
455	LC1020SP	0	8	112	16
456	LC1020SP	0	15	224	32
457	LC1020SP	0	22	224	32
458	LC1020SP	0	29	NA	NA
459	LC1020SP	0	36	56	8
460	LC1020SP	0	43	NA	NA
461	LC1020SP	0	50	NA	NA
462	LC1020SP	0	57	NA	NA
463	LC1020SP	0	64	NA	NA
464	LC1020SP	0	71	NA	NA
465	LC1020SP	0	78	NA	NA
466	LC1020SP	0	85	NA	NA
467	LC1022MF	1	8	224	32
468	LC1022MF	1	15	224	32
469	LC1022MF	1	22	224	32
470	LC1022MF	1	29	224	32
471	LC1022MF	1	36	224	32
472	LC1022MF	1	43	224	32
473	LC1022MF	1	50	224	32
474	LC1022MF	1	57	224	32
475	LC1022MF	1	64	224	32
476	LC1022MF	1	71	224	32
477	LC1022MF	1	78	224	32
478	LC1022MF	1	85	NA	NA
479	LC1023RG	1	8	176	25.1428571428571
480	LC1023RG	1	15	NA	NA
481	LC1023RG	1	22	NA	NA
482	LC1023RG	1	29	NA	NA
483	LC1023RG	1	36	NA	NA
484	LC1023RG	1	43	NA	NA
485	LC1023RG	1	50	NA	NA
486	LC1023RG	1	57	NA	NA
487	LC1023RG	1	64	NA	NA
488	LC1023RG	1	71	NA	NA
489	LC1023RG	1	78	NA	NA
490	LC1023RG	1	85	NA	NA
491	LC1024AC	1	8	144	20.5714285714286
492	LC1024AC	1	15	224	32
493	LC1024AC	1	22	224	32
494	LC1024AC	1	29	224	32
495	LC1024AC	1	36	224	32
496	LC1024AC	1	43	224	32
497	LC1024AC	1	50	224	32
498	LC1024AC	1	57	224	32
499	LC1024AC	1	64	208	29.7142857142857
500	LC1024AC	1	71	200	28.5714285714286
501	LC1024AC	1	78	224	32
502	LC1024AC	1	85	NA	NA
503	LC1025JM	0	8	44	6.28571428571429
504	LC1025JM	0	15	100	14.2857142857143
505	LC1025JM	0	22	112	16
506	LC1025JM	0	29	112	16
507	LC1025JM	0	36	152	21.7142857142857
508	LC1025JM	0	43	168	24
509	LC1025JM	0	50	184	26.2857142857143
510	LC1025JM	0	57	184	26.2857142857143
511	LC1025JM	0	64	176	25.1428571428571
512	LC1025JM	0	71	NA	NA
513	LC1025JM	0	78	NA	NA
514	LC1025JM	0	85	200	28.5714285714286
515	LC1026SP	0	8	NA	NA
516	LC1026SP	0	15	56	8
517	LC1026SP	0	22	112	16
518	LC1026SP	0	29	112	16
519	LC1026SP	0	36	112	16
520	LC1026SP	0	43	112	16
521	LC1026SP	0	50	96	13.7142857142857
522	LC1026SP	0	57	84	12
523	LC1026SP	0	64	NA	NA
524	LC1026SP	0	71	NA	NA
525	LC1026SP	0	78	84	12
526	LC1026SP	0	85	60	8.57142857142857
527	LC1027DK	1	8	42	6
528	LC1027DK	1	15	0	0
529	LC1027DK	1	22	0	0
530	LC1027DK	1	29	6	0.857142857142857
531	LC1027DK	1	36	22	3.14285714285714
532	LC1027DK	1	43	16	2.28571428571429
533	LC1027DK	1	50	0	0
534	LC1027DK	1	57	NA	NA
535	LC1027DK	1	64	NA	NA
536	LC1027DK	1	71	NA	NA
537	LC1027DK	1	78	NA	NA
538	LC1027DK	1	85	NA	NA
539	LC1028MK	0	8	NA	NA
540	LC1028MK	0	15	84	12
541	LC1028MK	0	22	NA	NA
542	LC1028MK	0	29	82	11.7142857142857
543	LC1028MK	0	36	29	4.14285714285714
544	LC1028MK	0	43	16	2.28571428571429
545	LC1028MK	0	50	NA	NA
546	LC1028MK	0	57	NA	NA
547	LC1028MK	0	64	40	5.71428571428571
548	LC1028MK	0	71	NA	NA
549	LC1028MK	0	78	58	8.28571428571429
550	LC1028MK	0	85	NA	NA
551	LC1029JK	1	8	128	18.2857142857143
552	LC1029JK	1	15	152	21.7142857142857
553	LC1029JK	1	22	NA	NA
554	LC1030PG	1	8	162	23.1428571428571
555	LC1030PG	1	15	78	11.1428571428571
556	LC1030PG	1	22	84	12
557	LC1030PG	1	29	NA	NA
558	LC1030PG	1	36	NA	NA
559	LC1030PG	1	43	NA	NA
560	LC1030PG	1	50	NA	NA
561	LC1030PG	1	57	NA	NA
562	LC1030PG	1	64	NA	NA
563	LC1030PG	1	71	NA	NA
564	LC1030PG	1	78	NA	NA
565	LC1030PG	1	85	NA	NA
566	LC1031LM	0	8	216	30.8571428571429
567	LC1031LM	0	15	224	32
568	LC1031LM	0	22	224	32
569	LC1031LM	0	29	224	32
570	LC1031LM	0	36	224	32
571	LC1031LM	0	43	224	32
572	LC1031LM	0	50	192	27.4285714285714
573	LC1031LM	0	57	224	32
574	LC1031LM	0	64	NA	NA
575	LC1031LM	0	71	NA	NA
576	LC1031LM	0	78	NA	NA
577	LC1031LM	0	85	NA	NA
578	LC1032SJ	1	8	7	1
579	LC1032SJ	1	15	NA	NA
580	LC1032SJ	1	22	NA	NA
581	LC1032SJ	1	29	NA	NA
582	LC1032SJ	1	36	NA	NA
583	LC1032SJ	1	43	NA	NA
584	LC1032SJ	1	50	NA	NA
585	LC1032SJ	1	57	NA	NA
586	LC1032SJ	1	64	NA	NA
587	LC1032SJ	1	71	NA	NA
588	LC1032SJ	1	78	NA	NA
589	LC1032SJ	1	85	NA	NA
590	LC1033AG	0	8	52	7.42857142857143
591	LC1033AG	0	15	140	20
592	LC1033AG	0	22	84	12
593	LC1033AG	0	29	NA	NA
594	LC1033AG	0	36	168	24
595	LC1033AG	0	43	210	30
596	LC1033AG	0	50	224	32
597	LC1033AG	0	57	NA	NA
598	LC1033AG	0	64	NA	NA
599	LC1033AG	0	71	NA	NA
600	LC1033AG	0	78	NA	NA
601	LC1033AG	0	85	NA	NA
602	LC1034WH	0	8	23	3.28571428571429
603	LC1034WH	0	15	76	10.8571428571429
604	LC1034WH	0	22	112	16
605	LC1034WH	0	29	27	3.85714285714286
606	LC1034WH	0	36	96	13.7142857142857
607	LC1034WH	0	43	42	6
608	LC1034WH	0	50	38	5.42857142857143
609	LC1034WH	0	57	16	2.28571428571429
610	LC1034WH	0	64	28	4
611	LC1034WH	0	71	80	11.4285714285714
612	LC1034WH	0	78	88	12.5714285714286
613	LC1034WH	0	85	26	3.71428571428571
614	LC1035TA	1	8	48	6.85714285714286
615	LC1035TA	1	15	56	8
616	LC1035TA	1	22	82	11.7142857142857
617	LC1035TA	1	29	140	20
618	LC1035TA	1	36	84	12
619	LC1035TA	1	43	112	16
620	LC1035TA	1	50	112	16
621	LC1035TA	1	57	112	16
622	LC1035TA	1	64	NA	NA
623	LC1035TA	1	71	4	0.571428571428571
624	LC1035TA	1	78	0	0
625	LC1035TA	1	85	NA	NA
626	LC1036JG	0	8	192	27.4285714285714
627	LC1036JG	0	15	224	32
628	LC1036JG	0	22	224	32
629	LC1036JG	0	29	168	24
630	LC1036JG	0	36	168	24
631	LC1036JG	0	43	224	32
632	LC1036JG	0	50	224	32
633	LC1036JG	0	57	224	32
634	LC1036JG	0	64	112	16
635	LC1036JG	0	71	224	32
636	LC1036JG	0	78	224	32
637	LC1036JG	0	85	168	24
638	LC1038RG	1	8	56	8
639	LC1038RG	1	15	168	24
640	LC1038RG	1	22	168	24
641	LC1038RG	1	29	NA	NA
642	LC1038RG	1	36	168	24
643	LC1038RG	1	43	168	24
644	LC1038RG	1	50	112	16
645	LC1038RG	1	57	168	24
646	LC1038RG	1	64	NA	NA
647	LC1038RG	1	71	120	17.1428571428571
648	LC1038RG	1	78	168	24
649	LC1038RG	1	85	168	24
650	LC1040JC	1	8	4	0.571428571428571
651	LC1040JC	1	15	22	3.14285714285714
652	LC1040JC	1	22	0	0
653	LC1040JC	1	29	NA	NA
654	LC1040JC	1	36	NA	NA
655	LC1040JC	1	43	NA	NA
656	LC1040JC	1	50	42	6
657	LC1040JC	1	57	NA	NA
658	LC1040JC	1	64	28	4
659	LC1040JC	1	71	88	12.5714285714286
660	LC1040JC	1	78	8	1.14285714285714
661	LC1040JC	1	85	28	4
662	LC1041BC	0	8	124	17.7142857142857
663	LC1041BC	0	15	168	24
664	LC1041BC	0	22	168	24
665	LC1041BC	0	29	NA	NA
666	LC1041BC	0	36	NA	NA
667	LC1041BC	0	43	NA	NA
668	LC1041BC	0	50	NA	NA
669	LC1041BC	0	57	NA	NA
670	LC1041BC	0	64	NA	NA
671	LC1041BC	0	71	NA	NA
672	LC1041BC	0	78	NA	NA
673	LC1041BC	0	85	NA	NA
674	LC1042TH	1	8	NA	NA
675	LC1042TH	1	15	350	50
676	LC1042TH	1	22	275	39.2857142857143
677	LC1042TH	1	29	224	32
678	LC1042TH	1	36	210	30
679	LC1042TH	1	43	224	32
680	LC1042TH	1	50	224	32
681	LC1042TH	1	57	192	27.4285714285714
682	LC1042TH	1	64	224	32
683	LC1042TH	1	85	NA	NA
684	LC1043CC	0	8	56	8
685	LC1043CC	0	15	34	4.85714285714286
686	LC1043CC	0	22	NA	NA
687	LC1043CC	0	29	NA	NA
688	LC1043CC	0	36	14	2
689	LC1043CC	0	57	NA	NA
690	LC1044HM	1	8	140	20
691	LC1044HM	1	15	56	8
692	LC1045PD	0	8	100	14.2857142857143
693	LC1045PD	0	15	252	36
694	LC1045PD	0	22	168	24
695	LC1045PD	0	29	NA	NA
696	LC1045PD	0	36	100	14.2857142857143
697	LC1045PD	0	43	148	21.1428571428571
698	LC1045PD	0	50	NA	NA
699	LC1045PD	0	57	96	13.7142857142857
700	LC1045PD	0	64	54	7.71428571428571
701	LC1045PD	0	71	NA	NA
702	LC1045PD	0	78	24	3.42857142857143
703	LC1045PD	0	85	42	6
704	LC1047JB	0	8	224	32
705	LC1047JB	0	15	224	32
706	LC1047JB	0	22	NA	NA
707	LC1047JB	0	29	200	28.5714285714286
708	LC1047JB	0	36	224	32
709	LC1047JB	0	43	224	32
710	LC1047JB	0	50	NA	NA
711	LC1047JB	0	57	NA	NA
712	LC1047JB	0	64	224	32
713	LC1047JB	0	71	224	32
714	LC1047JB	0	78	224	32
715	LC1047JB	0	85	224	32
716	LC1048TS	0	8	88	12.5714285714286
717	LC1048TS	0	15	108	15.4285714285714
718	LC1048TS	0	22	96	13.7142857142857
719	LC1048TS	0	29	NA	NA
720	LC1048TS	0	36	12	1.71428571428571
721	LC1048TS	0	43	168	24
722	LC1048TS	0	50	0	0
723	LC1048TS	0	57	NA	NA
724	LC1049MA	0	8	44	6.28571428571429
725	LC1049MA	0	15	42	6
726	LC1049MA	0	22	190	27.1428571428571
727	LC1049MA	0	29	210	30
728	LC1049MA	0	36	224	32
729	LC1049MA	0	43	210	30
730	LC1049MA	0	50	NA	NA
731	LC1049MA	0	57	NA	NA
732	LC1049MA	0	64	NA	NA
733	LC1049MA	0	71	168	24
734	LC1049MA	0	78	NA	NA
735	LC1049MA	0	85	NA	NA
736	NW3001KB	0	8	68	9.71428571428571
737	NW3001KB	0	15	57	8.14285714285714
738	NW3001KB	0	22	70	10
739	NW3001KB	0	29	61	8.71428571428571
740	NW3001KB	0	36	58	8.28571428571429
741	NW3001KB	0	43	68	9.71428571428571
742	NW3001KB	0	50	84	12
743	NW3001KB	0	57	85	12.1428571428571
744	NW3001KB	0	64	32	4.57142857142857
745	NW3001KB	0	71	NA	NA
746	NW3001KB	0	78	12	1.71428571428571
747	NW3001KB	0	85	0	0
748	NW3002BP	1	8	112	16
749	NW3002BP	1	15	112	16
750	NW3002BP	1	22	112	16
751	NW3002BP	1	29	112	16
752	NW3002BP	1	36	112	16
753	NW3002BP	1	43	112	16
754	NW3002BP	1	50	56	8
755	NW3002BP	1	57	56	8
756	NW3002BP	1	64	56	8
757	NW3002BP	1	71	56	8
758	NW3002BP	1	78	56	8
759	NW3002BP	1	85	56	8
760	NW3003TW	0	8	128	18.2857142857143
761	NW3003TW	0	15	12	1.71428571428571
762	NW3003TW	0	29	NA	NA
763	NW3005PN	1	8	140	20
764	NW3005PN	1	15	168	24
765	NW3005PN	1	22	168	24
766	NW3005PN	1	29	NA	NA
767	NW3007CH	0	8	96	13.7142857142857
768	NW3007CH	0	15	112	16
769	NW3007CH	0	22	112	16
770	NW3007CH	0	29	112	16
771	NW3007CH	0	36	112	16
772	NW3007CH	0	43	56	8
773	NW3007CH	0	50	NA	NA
774	NW3007CH	0	57	NA	NA
775	NW3008SC	1	8	0	0
776	NW3008SC	1	15	152	21.7142857142857
777	NW3008SC	1	22	136	19.4285714285714
778	NW3008SC	1	29	108	15.4285714285714
779	NW3008SC	1	50	96	13.7142857142857
780	NW3009LB	1	8	120	17.1428571428571
781	NW3009LB	1	15	100	14.2857142857143
782	NW3009LB	1	22	126	18
783	NW3009LB	1	29	104	14.8571428571429
784	NW3009LB	1	36	56	8
785	NW3009LB	1	43	NA	NA
786	NW3009LB	1	50	NA	NA
787	NW3009LB	1	57	0	0
788	NW3009LB	1	85	0	0
789	NW3010JL	0	8	68	9.71428571428571
790	NW3010JL	0	15	112	16
791	NW3010JL	0	22	104	14.8571428571429
792	NW3010JL	0	29	100	14.2857142857143
793	NW3010JL	0	36	84	12
794	NW3010JL	0	43	84	12
795	NW3010JL	0	50	28	4
796	NW3010JL	0	57	28	4
797	NW3010JL	0	64	28	4
798	NW3010JL	0	71	28	4
799	NW3010JL	0	85	28	4
800	NW3011MB	1	8	112	16
801	NW3011MB	1	15	144	20.5714285714286
802	NW3011MB	1	22	168	24
803	NW3011MB	1	29	168	24
804	NW3011MB	1	57	20	2.85714285714286
805	NW3011MB	1	64	14	2
806	NW3011MB	1	71	28	4
807	NW3011MB	1	78	14	2
808	NW3011MB	1	85	6	0.857142857142857
809	NW3012PW	0	8	152	21.7142857142857
810	NW3012PW	0	15	148	21.1428571428571
811	NW3012PW	0	22	150	21.4285714285714
812	NW3012PW	0	29	156	22.2857142857143
813	NW3012PW	0	36	126	18
814	NW3012PW	0	43	72	10.2857142857143
815	NW3012PW	0	50	144	20.5714285714286
816	NW3012PW	0	57	120	17.1428571428571
817	NW3012PW	0	64	96	13.7142857142857
818	NW3012PW	0	71	112	16
819	NW3012PW	0	78	84	12
820	NW3012PW	0	85	NA	NA
821	NW3013TB	1	8	112	16
822	NW3013TB	1	15	112	16
823	NW3013TB	1	22	112	16
824	NW3013TB	1	29	108	15.4285714285714
825	NW3013TB	1	36	112	16
826	NW3013TB	1	43	112	16
827	NW3013TB	1	50	112	16
828	NW3013TB	1	57	112	16
829	NW3013TB	1	64	112	16
830	NW3013TB	1	71	112	16
831	NW3013TB	1	78	112	16
832	NW3013TB	1	85	0	0
833	NW3014MW	1	8	56	8
834	NW3014MW	1	15	56	8
835	NW3014MW	1	22	56	8
836	NW3014MW	1	29	56	8
837	NW3014MW	1	36	54	7.71428571428571
838	NW3014MW	1	43	52	7.42857142857143
839	NW3014MW	1	50	56	8
840	NW3014MW	1	57	52	7.42857142857143
841	NW3014MW	1	64	56	8
842	NW3014MW	1	71	42	6
843	NW3014MW	1	78	50	7.14285714285714
844	NW3014MW	1	85	0	0
845	NW3015DN	1	8	208	29.7142857142857
846	NW3015DN	1	15	192	27.4285714285714
847	NW3015DN	1	22	168	24
848	NW3015DN	1	29	176	25.1428571428571
849	NW3015DN	1	36	144	20.5714285714286
850	NW3015DN	1	43	156	22.2857142857143
851	NW3015DN	1	50	152	21.7142857142857
852	NW3015DN	1	57	112	16
853	NW3015DN	1	64	108	15.4285714285714
854	NW3015DN	1	71	112	16
855	NW3015DN	1	78	80	11.4285714285714
856	NW3015DN	1	85	32	4.57142857142857
857	NW3016BH	0	8	108	15.4285714285714
858	NW3016BH	0	15	108	15.4285714285714
859	NW3016BH	0	22	168	24
860	NW3016BH	0	29	136	19.4285714285714
861	NW3016BH	0	36	168	24
862	NW3016BH	0	43	210	30
863	NW3016BH	0	50	68	9.71428571428571
864	NW3016BH	0	57	126	18
865	NW3016BH	0	64	126	18
866	NW3016BH	0	71	102	14.5714285714286
867	NW3016BH	0	78	168	24
868	NW3016BH	0	85	126	18
869	NW3017WH	1	8	156	22.2857142857143
870	NW3017WH	1	15	168	24
871	NW3017WH	1	22	165	23.5714285714286
872	NW3017WH	1	29	138	19.7142857142857
873	NW3017WH	1	36	138	19.7142857142857
874	NW3017WH	1	43	144	20.5714285714286
875	NW3017WH	1	50	150	21.4285714285714
876	NW3017WH	1	57	156	22.2857142857143
877	NW3017WH	1	64	190	27.1428571428571
878	NW3017WH	1	71	150	21.4285714285714
879	NW3017WH	1	78	96	13.7142857142857
880	NW3017WH	1	85	16	2.28571428571429
881	NW3018PB	1	8	116	16.5714285714286
882	NW3018PB	1	15	144	20.5714285714286
883	NW3018PB	1	22	168	24
884	NW3018PB	1	29	168	24
885	NW3018PB	1	36	168	24
886	NW3018PB	1	43	162	23.1428571428571
887	NW3018PB	1	50	168	24
888	NW3018PB	1	57	168	24
889	NW3018PB	1	64	168	24
890	NW3018PB	1	71	156	22.2857142857143
891	NW3018PB	1	78	168	24
892	NW3018PB	1	85	112	16
893	NW3019RS	0	8	156	22.2857142857143
894	NW3019RS	0	15	168	24
895	NW3019RS	0	22	168	24
896	NW3019RS	0	29	162	23.1428571428571
897	NW3019RS	0	36	162	23.1428571428571
898	NW3019RS	0	43	162	23.1428571428571
899	NW3019RS	0	50	150	21.4285714285714
900	NW3019RS	0	57	128	18.2857142857143
901	NW3019RS	0	64	112	16
902	NW3019RS	0	71	56	8
903	NW3019RS	0	78	40	5.71428571428571
904	NW3019RS	0	85	10	1.42857142857143
905	NW3020JR	1	8	80	11.4285714285714
906	NW3020JR	1	15	76	10.8571428571429
907	NW3020JR	1	22	168	24
908	NW3020JR	1	29	65	9.28571428571429
909	NW3020JR	1	36	NA	NA
910	NW3020JR	1	50	114	16.2857142857143
911	NW3020JR	1	57	112	16
912	NW3020JR	1	64	104	14.8571428571429
913	NW3021JG	0	8	0	0
914	NW3021JG	0	15	116	16.5714285714286
915	NW3021JG	0	22	88	12.5714285714286
916	NW3021JG	0	29	100	14.2857142857143
917	NW3021JG	0	36	100	14.2857142857143
918	NW3021JG	0	43	104	14.8571428571429
919	NW3021JG	0	50	40	5.71428571428571
920	NW3021JG	0	57	0	0
921	NW3021JG	0	64	8	1.14285714285714
922	NW3021JG	0	71	0	0
923	NW3021JG	0	85	0	0
924	NW3022MP	0	8	96	13.7142857142857
925	NW3022MP	0	15	168	24
926	NW3022MP	0	22	152	21.7142857142857
927	NW3022MP	0	29	168	24
928	NW3022MP	0	36	120	17.1428571428571
929	NW3022MP	0	43	0	0
930	NW3022MP	0	57	0	0
931	NW3022MP	0	71	0	0
932	NW3022MP	0	85	NA	NA
933	NW3023AJ	1	8	28	4
934	NW3023AJ	1	15	NA	NA
935	NW3023AJ	1	29	NA	NA
936	NW3024SN	0	8	110	15.7142857142857
937	NW3024SN	0	15	236	33.7142857142857
938	NW3024SN	0	29	0	0
939	NW3024SN	0	36	228	32.5714285714286
940	NW3024SN	0	43	216	30.8571428571429
941	NW3024SN	0	50	224	32
942	NW3024SN	0	57	104	14.8571428571429
943	NW3025CO	1	8	184	26.2857142857143
944	NW3025CO	1	15	168	24
945	NW3025CO	1	22	168	24
946	NW3025CO	1	29	168	24
947	NW3025CO	1	36	168	24
948	NW3025CO	1	43	168	24
949	NW3025CO	1	50	168	24
950	NW3025CO	1	57	168	24
951	NW3025CO	1	64	168	24
952	NW3025CO	1	71	168	24
953	NW3025CO	1	78	112	16
954	NW3025CO	1	85	72	10.2857142857143
955	NW3026JR	0	8	216	30.8571428571429
956	NW3026JR	0	22	224	32
957	NW3026JR	0	29	224	32
958	NW3026JR	0	36	224	32
959	NW3026JR	0	43	192	27.4285714285714
960	NW3026JR	0	50	224	32
961	NW3026JR	0	57	224	32
962	NW3026JR	0	64	224	32
963	NW3026JR	0	71	224	32
964	NW3026JR	0	85	224	32
965	NW3031JZ	1	8	92	13.1428571428571
966	NW3031JZ	1	15	192	27.4285714285714
967	NW3031JZ	1	22	224	32
968	NW3031JZ	1	29	194	27.7142857142857
969	NW3031JZ	1	36	224	32
970	NW3031JZ	1	43	NA	NA
971	NW3031JZ	1	57	NA	NA
972	NW3032SD	0	8	156	22.2857142857143
973	NW3032SD	0	15	224	32
974	NW3032SD	0	22	176	25.1428571428571
975	NW3032SD	0	29	0	0
976	NW3032SD	0	57	0	0
977	NW3032SD	0	85	0	0
978	SG2001SG	0	8	53	7.57142857142857
979	SG2001SG	0	15	63	9
980	SG2001SG	0	22	63	9
981	SG2001SG	0	29	66	9.42857142857143
982	SG2001SG	0	36	51	7.28571428571429
983	SG2001SG	0	43	63	9
984	SG2001SG	0	50	51	7.28571428571429
985	SG2001SG	0	57	57	8.14285714285714
986	SG2001SG	0	64	42	6
987	SG2001SG	0	71	51	7.28571428571429
988	SG2001SG	0	78	20	2.85714285714286
989	SG2001SG	0	85	NA	NA
990	SG2002EM	0	8	28	4
991	SG2002EM	0	15	NA	NA
992	SG2002EM	0	22	22	3.14285714285714
993	SG2002EM	0	29	112	16
994	SG2002EM	0	36	98	14
995	SG2002EM	0	43	28	4
996	SG2002EM	0	50	NA	NA
997	SG2002EM	0	57	28	4
998	SG2002EM	0	64	28	4
999	SG2002EM	0	71	NA	NA
1000	SG2002EM	0	78	0	0
1001	SG2002EM	0	85	76	10.8571428571429
1002	SG2003JO	1	8	NA	NA
1003	SG2003JO	1	15	56	8
1004	SG2003JO	1	22	68	9.71428571428571
1005	SG2003JO	1	29	56	8
1006	SG2003JO	1	36	44	6.28571428571429
1007	SG2003JO	1	43	84	12
1008	SG2003JO	1	50	52	7.42857142857143
1009	SG2003JO	1	57	224	32
1010	SG2003JO	1	64	64	9.14285714285714
1011	SG2003JO	1	71	48	6.85714285714286
1012	SG2003JO	1	78	56	8
1013	SG2003JO	1	85	NA	NA
1014	SG2004MH	0	8	22	3.14285714285714
1015	SG2004MH	0	15	19	2.71428571428571
1016	SG2004MH	0	22	NA	NA
1017	SG2004MH	0	29	6	0.857142857142857
1018	SG2004MH	0	36	NA	NA
1019	SG2004MH	0	43	NA	NA
1020	SG2004MH	0	50	24	3.42857142857143
1021	SG2004MH	0	57	12	1.71428571428571
1022	SG2004MH	0	64	NA	NA
1023	SG2004MH	0	71	8	1.14285714285714
1024	SG2004MH	0	78	NA	NA
1025	SG2004MH	0	85	NA	NA
1026	SG2005GG	1	8	168	24
1027	SG2005GG	1	15	80	11.4285714285714
1028	SG2005GG	1	22	168	24
1029	SG2005GG	1	29	NA	NA
1030	SG2005GG	1	36	NA	NA
1031	SG2005GG	1	43	NA	NA
1032	SG2005GG	1	50	NA	NA
1033	SG2005GG	1	57	NA	NA
1034	SG2005GG	1	64	NA	NA
1035	SG2005GG	1	71	NA	NA
1036	SG2005GG	1	78	NA	NA
1037	SG2005GG	1	85	NA	NA
1038	SG2006MP	0	8	110	15.7142857142857
1039	SG2006MP	0	15	160	22.8571428571429
1040	SG2006MP	0	22	210	30
1041	SG2006MP	0	29	NA	NA
1042	SG2006MP	0	36	NA	NA
1043	SG2006MP	0	43	NA	NA
1044	SG2006MP	0	50	NA	NA
1045	SG2006MP	0	57	NA	NA
1046	SG2006MP	0	64	NA	NA
1047	SG2006MP	0	71	NA	NA
1048	SG2006MP	0	78	NA	NA
1049	SG2006MP	0	85	NA	NA
1050	SG2007LM	0	8	92	13.1428571428571
1051	SG2007LM	0	15	96	13.7142857142857
1052	SG2007LM	0	22	112	16
1053	SG2007LM	0	29	NA	NA
1054	SG2007LM	0	36	NA	NA
1055	SG2007LM	0	43	0	0
1056	SG2007LM	0	50	NA	NA
1057	SG2007LM	0	57	124	17.7142857142857
1058	SG2007LM	0	64	140	20
1059	SG2007LM	0	71	238	34
1060	SG2007LM	0	78	224	32
1061	SG2007LM	0	85	NA	NA
1062	SG2008RL	1	8	252	36
1063	SG2008RL	1	15	224	32
1064	SG2008RL	1	22	224	32
1065	SG2008RL	1	29	NA	NA
1066	SG2008RL	1	36	224	32
1067	SG2008RL	1	43	224	32
1068	SG2008RL	1	50	224	32
1069	SG2008RL	1	57	224	32
1070	SG2008RL	1	64	224	32
1071	SG2008RL	1	71	NA	NA
1072	SG2008RL	1	78	NA	NA
1073	SG2008RL	1	85	224	32
1074	SG2009RH	0	8	192	27.4285714285714
1075	SG2009RH	0	15	224	32
1076	SG2009RH	0	22	NA	NA
1077	SG2009RH	0	85	NA	NA
1078	SG2010AK	0	8	164	23.4285714285714
1079	SG2010AK	0	15	214	30.5714285714286
1080	SG2010AK	0	22	224	32
1081	SG2010AK	0	29	224	32
1082	SG2010AK	0	36	224	32
1083	SG2010AK	0	43	224	32
1084	SG2010AK	0	50	224	32
1085	SG2010AK	0	57	224	32
1086	SG2010AK	0	64	224	32
1087	SG2010AK	0	71	NA	NA
1088	SG2010AK	0	78	NA	NA
1089	SG2010AK	0	85	NA	NA
1090	SG2011MR	0	8	104	14.8571428571429
1091	SG2011MR	0	15	168	24
1092	SG2011MR	0	22	210	30
1093	SG2011MR	0	29	224	32
1094	SG2011MR	0	36	160	22.8571428571429
1095	SG2011MR	0	43	NA	NA
1096	SG2011MR	0	50	NA	NA
1097	SG2011MR	0	57	224	32
1098	SG2011MR	0	64	136	19.4285714285714
1099	SG2011MR	0	71	224	32
1100	SG2011MR	0	78	224	32
1101	SG2011MR	0	85	NA	NA
1102	SG2012AL	1	8	12	1.71428571428571
1103	SG2012AL	1	15	16	2.28571428571429
1104	SG2012AL	1	22	14	2
1105	SG2012AL	1	29	NA	NA
1106	SG2012AL	1	36	56	8
1107	SG2012AL	1	43	46	6.57142857142857
1108	SG2012AL	1	50	42	6
1109	SG2012AL	1	57	30	4.28571428571429
1110	SG2012AL	1	64	27	3.85714285714286
1111	SG2012AL	1	71	62	8.85714285714286
1112	SG2012AL	1	78	8	1.14285714285714
1113	SG2012AL	1	85	8	1.14285714285714
1114	SG2013SN	0	8	14	2
1115	SG2013SN	0	15	NA	NA
1116	SG2013SN	0	22	42	6
1117	SG2013SN	0	29	NA	NA
1118	SG2013SN	0	36	NA	NA
1119	SG2013SN	0	43	NA	NA
1120	SG2013SN	0	50	NA	NA
1121	SG2013SN	0	57	NA	NA
1122	SG2013SN	0	64	NA	NA
1123	SG2013SN	0	71	NA	NA
1124	SG2013SN	0	78	NA	NA
1125	SG2013SN	0	85	NA	NA
1126	SG2014RA	1	8	112	16
1127	SG2014RA	1	15	112	16
1128	SG2014RA	1	22	96	13.7142857142857
1129	SG2014RA	1	29	144	20.5714285714286
1130	SG2014RA	1	36	168	24
1131	SG2014RA	1	43	168	24
1132	SG2014RA	1	50	NA	NA
1133	SG2014RA	1	57	88	12.5714285714286
1134	SG2014RA	1	64	NA	NA
1135	SG2014RA	1	71	88	12.5714285714286
1136	SG2014RA	1	78	NA	NA
1137	SG2014RA	1	85	NA	NA
1138	SG2015BW	1	8	44	6.28571428571429
1139	SG2015BW	1	15	164	23.4285714285714
1140	SG2015BW	1	22	208	29.7142857142857
1141	SG2015BW	1	29	184	26.2857142857143
1142	SG2015BW	1	36	NA	NA
1143	SG2015BW	1	43	NA	NA
1144	SG2015BW	1	50	176	25.1428571428571
1145	SG2015BW	1	57	198	28.2857142857143
1146	SG2015BW	1	64	224	32
1147	SG2015BW	1	71	162	23.1428571428571
1148	SG2015BW	1	78	184	26.2857142857143
1149	SG2015BW	1	85	154	22
1150	SG2016AA	1	8	28	4
1151	SG2016AA	1	15	40	5.71428571428571
1152	SG2016AA	1	22	NA	NA
1153	SG2016AA	1	29	NA	NA
1154	SG2016AA	1	36	NA	NA
1155	SG2016AA	1	43	NA	NA
1156	SG2016AA	1	50	NA	NA
1157	SG2016AA	1	57	NA	NA
1158	SG2016AA	1	64	NA	NA
1159	SG2016AA	1	71	NA	NA
1160	SG2016AA	1	78	NA	NA
1161	SG2016AA	1	85	NA	NA
1162	SG2017MB	0	8	74	10.5714285714286
1163	SG2017MB	0	15	NA	NA
1164	SG2017MB	0	22	112	16
1165	SG2017MB	0	29	NA	NA
1166	SG2017MB	0	36	NA	NA
1167	SG2017MB	0	43	NA	NA
1168	SG2017MB	0	50	NA	NA
1169	SG2018WJ	0	8	224	32
1170	SG2018WJ	0	15	NA	NA
1171	SG2018WJ	0	22	224	32
1172	SG2018WJ	0	29	NA	NA
1173	SG2018WJ	0	36	224	32
1174	SG2018WJ	0	43	224	32
1175	SG2018WJ	0	50	NA	NA
1176	SG2018WJ	0	57	224	32
1177	SG2018WJ	0	64	NA	NA
1178	SG2018WJ	0	71	212	30.2857142857143
1179	SG2018WJ	0	78	NA	NA
1180	SG2018WJ	0	85	NA	NA
1181	SG2019TP	1	8	128	18.2857142857143
1182	SG2019TP	1	15	172	24.5714285714286
1183	SG2019TP	1	22	156	22.2857142857143
1184	SG2019TP	1	29	168	24
1185	SG2019TP	1	36	NA	NA
1186	SG2019TP	1	43	168	24
1187	SG2019TP	1	50	168	24
1188	SG2019TP	1	57	NA	NA
1189	SG2019TP	1	64	144	20.5714285714286
1190	SG2019TP	1	71	32	4.57142857142857
1191	SG2019TP	1	78	8	1.14285714285714
1192	SG2019TP	1	85	16	2.28571428571429
1193	SG2020BN	0	8	33	4.71428571428571
1194	SG2020BN	0	15	NA	NA
1195	SG2020BN	0	22	96	13.7142857142857
1196	SG2020BN	0	29	NA	NA
1197	SG2020BN	0	36	74	10.5714285714286
1198	SG2020BN	0	43	76	10.8571428571429
1199	SG2020BN	0	50	68	9.71428571428571
1200	SG2020BN	0	57	32	4.57142857142857
1201	SG2020BN	0	64	52	7.42857142857143
1202	SG2020BN	0	71	66	9.42857142857143
1203	SG2020BN	0	78	58	8.28571428571429
1204	SG2020BN	0	85	NA	NA
1205	SG2021MC	1	8	96	13.7142857142857
1206	SG2021MC	1	15	222	31.7142857142857
1207	SG2021MC	1	22	189	27
1208	SG2021MC	1	29	NA	NA
1209	SG2021MC	1	36	NA	NA
1210	SG2021MC	1	43	18	2.57142857142857
1211	SG2021MC	1	50	168	24
1212	SG2021MC	1	57	200	28.5714285714286
1213	SG2021MC	1	64	168	24
1214	SG2021MC	1	71	84	12
1215	SG2021MC	1	78	168	24
1216	SG2021MC	1	85	NA	NA
1217	SG2022JM	1	8	42	6
1218	SG2022JM	1	15	NA	NA
1219	SG2022JM	1	22	20	2.85714285714286
1220	SG2022JM	1	29	NA	NA
1221	SG2022JM	1	36	NA	NA
1222	SG2022JM	1	43	NA	NA
1223	SG2022JM	1	50	NA	NA
1224	SG2022JM	1	57	18	2.57142857142857
1225	SG2022JM	1	64	NA	NA
