# Supplementary material for: Correlates of treatment engagement and client outcomes: results of a randomised controlled trial of nabiximols for the treatment of cannabis use disorder
Source: Subst Abuse Treat Prev Policy. 2022 Oct 8;17:67. doi: 10.1186/s13011-022-00493-z (PMC9548192; doi:10.1186/s13011-022-00493-z)
Supplement: Supplementary file 2 — Additional file 2. [file 13011_2022_493_MOESM2_ESM.zip › predSuccess_cannUse.r]

rm(list=ls())
library(magrittr)
library(lme4)
library(lmerTest)
library(tidyverse)
library(brms)
set.seed(1234)

# we're going to repeat the analysis of treatment outcomes but with counselling and dose

# we are looking for the predictors of treatment success at 12 weeks. We're  
rs <- read.csv("data/rs.csv", stringsAsFactors = F)

# designate LC1018RJ as non-binary not missing
rs[which(rs$id == "LC1018RJ"), "gender"] <- "nonBinary"

# because we are interested in baseline predictors we will restrict the sample to week 0 
rs <- rs %>% dplyr::filter(week == 0)

# now merge with the cannabis use dataset so we have baseline use and 12-week use
cu <- read.csv("data/cannUse.csv", stringsAsFactors = F) %>% 
        dplyr::select(id = participant_code, week = redcap_event_name, cu_total) %>%
          filter(week %in% c("researchinterviewd_arm_1", "researchinterviewd_arm_1d")) %>%
            mutate(weekNum = ifelse(week == "researchinterviewd_arm_1", "baselineUse", "week12Use")) %>%
              dplyr::select(-one_of("week")) 


# make wide
cuWide <- tidyr::spread(cu, key = weekNum, value = cu_total)

# merge
rs <- merge(rs, cuWide, "id") %>%
        transform(group = factor(ifelse(group == "sativex", "nabiximols", "placebo"), levels = c("placebo", "nabiximols")),
                  gender = factor(gender, levels = c("male", "female", "nonBinary"))) %>%
          dplyr::select(-week) %>%
            mutate(gms = grams_per_day,
                   decadesUse = durationRegUse/10, # in decades
                   rateCouns = numCouns/discharge_wk/2, # for reporting mean raw rate in Table 2
                   rateCouns_reg = numCouns/discharge_wk*2) # makes counselling engagement a rate. The rates tend to be quite small (i.e. .2 sessions per week or something) so the regresion coefficients will be very large if we don't transform them in some way. Let's divide the rate by 2 so we get number of counselling sessions per fortnight. 

max(rs$rateCouns)
mean(rs$rateCouns)

###############################################
########### read in dose data #################
###############################################

dose <- read.csv("data/dose.csv", stringsAsFactors = F) %>% 
          dplyr::select(-X) %>% 
            filter(day != 8) # remove x column and week 1 data

# get peak dose and average dose for each person
sumDoseDF <- dose %>% 
               group_by(id) %>% 
                 dplyr::summarise(averageDose = mean(dose_daily, 
                                                     na.rm = T), 
                                  maxDose = max(dose_daily, 
                                                na.rm = T))

# average mean dose
mean(sumDoseDF$averageDose, na.rm = T)
sd(sumDoseDF$averageDose, na.rm = T)

# average peak dose
sumDoseDF %<>% 
  transform(maxDose = ifelse(test = !is.finite(maxDose), 
                             yes = NA, 
                             no = maxDose))

mean(sumDoseDF$maxDose, na.rm = T)
sd(sumDoseDF$maxDose, na.rm = T)

# now merge with rs
rs <- merge(rs, sumDoseDF, "id", all = T)

# let's make our 'success' variables. We decided on two variables. In these variables treatment retention AND frequency of use are both criteria for success vs non-Success. In the first variable (absCrit) those who are abstinent at 12 weeks are considered a success and those who used once or more in the previous 4 weeks OR those who dropped out of treatment were considered a non-success. In the last variable (halfCrit) those who had reduced their use at 12 weeks by half or more were considered a success and those who used once or more in the previous 4 weeks OR those who dropped out of treatment were considered nonSuccesses.
rs <- rs %>% 
        mutate(absCrit = factor(ifelse(test = week12Use > 0 | is.na(week12Use), 
                                       yes = "nonSuccess", 
                                       no = "success"), 
                                levels = c("nonSuccess", "success")),
               halfCrit = factor(ifelse(test = week12Use/baselineUse > .5 | is.na(week12Use),
                                        yes = "nonSuccess", 
                                        no = "success"), 
                                 levels = c("nonSuccess", "success")))

glimpse(rs)

#############################################################
####### Analysis of predictors of treatement success ########
####### based on the different criteria #####################
#############################################################

# list of predictors. Note that we are leaving duration in treatment out of the list of predictors, but including average dose and number of couselling sessions

predsList <- c("durationRegUse", # duration of regular use in years (synonymous with age)
               "gender", # studies show that women do better from treatment than men so important to control for this
               "group", # treatment group (important to contol for this)
               "isi_tot", # insomnia severity index, 0-28, 7 items, higher scores worse
               "sf_pain", # 0-100, low is worse
               "cpq_tot", # cannabis problems questionnaire; 0-270, 27 items, higher scores worse
               "qcq_tot", # efficacy for quitting questionnaire; 20-140, 20 items, lower scores worse (higher means more ability to resist temptations)
               "dass_tot", # 0-63, high is worse
               "gms", # total grams in 28 days preceding study
               "rateCouns_reg", # weekly rate of counselling sessions multiplied by 2  
               "averageDose") # average dose in sprays per day for weeks 2-12


# check for high correlations between predictors
rsCorr <- rs %>% 
            transform(group = as.integer(group)-1, 
                      gender = as.integer(gender)-1)

(cTab <-  round(cor(dplyr::select(rsCorr, one_of(predsList)), use = "complete.obs"),3))

# find the high correlations
cTab > 0.5 & cTab != 1

# cannabis problems questionnaire and dass total score correlate at around r = 0.645. Not really so high as to be worried about serious multicollinearity though

# to calculate variance inflation factor we need to run a model. 
rsCorr_abs <- rsCorr %>% 
                dplyr::select(absCrit, one_of(predsList)) %>% 
                  transform(absCrit = as.integer(absCrit)-1) %>% 
                    na.omit()

rsCorr_half <- rsCorr %>% 
                 dplyr::select(halfCrit, one_of(predsList)) %>% 
                   transform(halfCrit = as.integer(halfCrit)-1) %>% 
                     na.omit()

# now to get the VIFs
car::vif(glm(absCrit ~ ., rsCorr_abs, family = binomial))
car::vif(glm(halfCrit ~ ., rsCorr_half, family = binomial))

#############################################################
############ Analysis of Binary Success Variables ###########
#############################################################

#############################################################
##### success = abstinence at week 12 #######################
##### non-success = non-abstinence at week12 ################
##### OR STUDY dropout ######################################
#############################################################


# abstinence with dropouts included
rs %>% 
  group_by(absCrit) %>% 
    dplyr::summarise(count = n(),
                     mDuration = format(round(mean(durationRegUse, na.rm = T),3),3), 
                     sdDuration = format(round(sd(durationRegUse, na.rm = T),3),3),
                     mGrams = format(round(mean(grams_per_day, na.rm = T),3),3),
                     sdGrams = format(round(sd(grams_per_day, na.rm = T),3),3),
                     mCouns = format(round(mean(rateCouns, na.rm = T),3),3),
                     sdCouns = format(round(sd(rateCouns, na.rm = T),3),3),
                     mDose = format(round(mean(averageDose, na.rm = T),3),3),
                     sdDose = format(round(sd(averageDose, na.rm = T),3),3)) %>% 
      mutate(perc = format(round(count/sum(count)*100,2),2)) %>%
        dplyr::select(absCrit, count, perc, everything())

# Note: Successes were scoring higher on the qcq (where higher scores indicate greater self-efficacy for quitting), lower on PRQ (higher scores on PRQ predict greater chance of relapse), lower on the SF-36 Pain factor, had been using for 8 years longer on average, and were using fewer grams of cannabis per day than non-Successes.  

# successes by gender

    # abstinence in weeks 9-12
    rs %>% 
      dplyr::group_by(gender, absCrit) %>% 
        dplyr::summarise(count = n()) %>%
          dplyr::filter(is.finite(absCrit) & !is.na(gender)) %>% 
            dplyr::mutate(overallPerc = format(round(count/sum(count)*100,2),2))
    
    # >=50% reduction
    rs %>% 
      dplyr::group_by(gender, halfCrit) %>% 
        dplyr::summarise(count = n()) %>%
          dplyr::filter(is.finite(halfCrit) & !is.na(gender)) %>% 
            dplyr::mutate(overallPerc = format(round(count/sum(count)*100,2),2))


# A group analysis of gender will not work if one of the levels only has one participant. So we will collapse the gender factor into two levels: male and non-male (female + non-binary)
rs %<>% mutate(gender = fct_collapse(gender,
                                     male = "male",
                                     nonMale = c("female",
                                                 "nonBinary")))

table(rs$gender, useNA = "ifany")

# successes by treatment group
rs %>% 
  dplyr::group_by(group, absCrit) %>% 
    dplyr::summarise(count = n()) %>%
      dplyr::filter(is.finite(absCrit) & !is.na(group)) %>% 
        dplyr::mutate(overallPerc = format(round(count/sum(count)*100,2),2))

# create data frame
useDropDF <- rs %>% 
               dplyr::select(one_of(c(predsList, "absCrit"))) %>% 
                 dplyr::filter(!is.na(absCrit))

# standardise the variables whose scales have no inherent meaning. 
stdList <- c("cpq_tot", "qcq_tot", "sf_pain", "isi_tot", "dass_tot")

for (i in 1:length(stdList)) {
  useDropDF[,stdList[i]] <- (useDropDF[,stdList[i]] - mean(useDropDF[,stdList[i]], na.rm = T))/sd(useDropDF[,stdList[i]], na.rm = T)
}

# means as z-scores
useDropDF %>% group_by(absCrit) %>% 
  dplyr::summarise(count = n(),
                   mCPQ = mean(cpq_tot, na.rm = T), sdCPQ = sd(cpq_tot, na.rm = T),
                   mQCQ = mean(qcq_tot, na.rm = T), sdQCQ = sd(qcq_tot, na.rm = T),
                   mSFPain = mean(sf_pain, na.rm = T), sdSFPain = sd(sf_pain, na.rm = T),
                   mDASS = mean(dass_tot), sdDASS = sd(dass_tot),
                   mISI = mean(isi_tot, na.rm = T), sdISI = sd(isi_tot, na.rm = T)) %>% 
  mutate(perc = round(count/sum(count)*100,2)) %>%
  dplyr::select(absCrit, count, perc, everything())


######################################
####### NHST Regression ##############
######################################

# convert duration to decile and remove original
useDropDF_decile <- useDropDF %>%
  mutate(durationRegUse_decile = durationRegUse/10) %>%
    dplyr::select(-durationRegUse)

nrow(rs) # with 11 predictors, EPV = 128/11 = 11.6. Comfortably above the EPV = 10 threshold 

# now for the analysis
(sumAbs <- summary(absMod <- glm(absCrit ~ ., data = useDropDF, family = binomial)))

# get CIs
ciNHST_abs <- confint(absMod)

#############################################
########## Bayesian Analysis ################
#############################################

### let's do the bayesian version of the exact same analysis using brms. We will use the default priors supplied by the brms package
library(brms)
brms::brm(formula = absCrit ~ ., 
          data = useDropDF_decile,
          family = bernoulli,
          seed = 1234) -> brmMod

# let's compare the coefficients from the brms model to those of the nhst model

# ORs
data.frame(coefsNHST = round(exp(sumAbs$coefficients[,1]),2),
           lowCINHST = round(exp(ciNHST_abs[,"2.5 %"]),2),
           hiCINHST = round(exp(ciNHST_abs[,"97.5 %"]),2),
           coefsBayes = round(exp(summary(brmMod)$fixed[,"Estimate"]),2),
           lowCIBayes = round(exp(summary(brmMod)$fixed[,"l-95% CI"]),2),
           hiCIBayes = round(exp(summary(brmMod)$fixed[,"u-95% CI"]),2))

# get stan code for priors
stancode(brmMod)

#######################################################################################
######## success = 50% reduction at 12 weeks, non-success = 50% reduction #############
######## at 12 weeks OR treatment dropout #############################################
#######################################################################################

# descriptives
rs %>% group_by(halfCrit) %>% 
  dplyr::summarise(count = n(),
                   mDuration = format(round(mean(durationRegUse, na.rm = T),3),3),
                   sdDuration = format(round(sd(durationRegUse, na.rm = T),3),3),
                   mGrams = format(round(mean(grams_per_day, na.rm = T),3),3),
                   sdGrams = format(round(sd(grams_per_day, na.rm = T),3),3),
                   mCouns = format(round(mean(rateCouns, na.rm = T),3),3), # rate of counselling
                   sdCouns = format(round(sd(rateCouns, na.rm = T),3),3),
                   mDose = format(round(mean(averageDose, na.rm = T),3),3),
                   sdDose = format(round(sd(averageDose, na.rm = T),3),3)) %>% 
  mutate(perc = format(round(count/sum(count)*100,2),2)) %>%
  dplyr::select(halfCrit, count, perc, everything())

# successes by medication type
rs %>% 
  group_by(group, halfCrit) %>%
    count() %>%
      ungroup() %>%
        group_by(group) %>%
          mutate(tot = sum(n),
                 perc = 100*n/tot)
  
# average dose by successes
rs %>% group_by(halfCrit) %>% 
  dplyr::summarise(count = n(),
                   mDose = format(round(mean(averageDose, na.rm = T),3),3),
                   sdDose = format(round(sd(averageDose, na.rm = T),3),3)) %>% 
  mutate(perc = format(round(count/sum(count)*100,2),2)) %>%
  dplyr::select(count, perc, everything())


# successes by gender we calculated above (before we collapsed the gender variable into male vs non-male)

# successes by treatment group
rs %>% dplyr::group_by(group, halfCrit) %>% 
  dplyr::summarise(count = n()) %>%
  dplyr::filter(is.finite(halfCrit) & !is.na(group)) %>% 
  dplyr::mutate(overallPerc = format(round(count/sum(count)*100,2),2))

# create data frame
useDropDF_half <- rs %>% 
                    dplyr::select(one_of(c(predsList, "halfCrit"))) %>% 
                      dplyr::filter(!is.na(halfCrit))

# standardise the variables whose scales have no inherent meaning. 
stdList <- c("cpq_tot", "qcq_tot", "sf_pain", "isi_tot", "dass_tot")

for (i in 1:length(stdList)) {
  useDropDF_half[,stdList[i]] <- (useDropDF_half[,stdList[i]] - mean(useDropDF_half[,stdList[i]], na.rm = T))/sd(useDropDF_half[,stdList[i]], na.rm = T)
}

# means as z-scores
useDropDF_half %>% 
  group_by(halfCrit) %>% 
    dplyr::summarise(count = n(),
                     mCPQ = mean(cpq_tot, na.rm = T), sdCPQ = sd(cpq_tot, na.rm = T),
                     mQCQ = mean(qcq_tot, na.rm = T), sdQCQ = sd(qcq_tot, na.rm = T),
                     mSFPain = mean(sf_pain, na.rm = T), sdSFPain = sd(sf_pain, na.rm = T),
                     mDASS = mean(dass_tot), sdDASS = sd(dass_tot),
                     mISI = mean(isi_tot, na.rm = T), sdISI = sd(isi_tot, na.rm = T)) %>% 
      mutate(perc = round(count/sum(count)*100,2)) %>%
        dplyr::select(halfCrit, count, perc, everything())

###################################################
########## Now for the regressions ################
###################################################

#################################
######## NHST analysis ##########
#################################

# convert duration to decile and remove original
useDropDF_half_decile <- useDropDF_half %>%
                           mutate(durationRegUse_decile = durationRegUse/10) %>%
                             dplyr::select(-durationRegUse)

# run full model
(sumHalf <- summary(halfMod <- glm(halfCrit ~ ., 
                                   data = useDropDF_half_decile, 
                                   family = binomial)))

# get CI for the NHST
ciNHST_half <- confint(halfMod)

##########################################################
################# BRMS Analysis ##########################
##########################################################

### let's do a brms analysis
brms::brm(formula = halfCrit ~ ., 
          data = useDropDF_half_decile,
          family = bernoulli,
          seed = 1234) -> brmMod_half

brmMod_half

# let's compare the coefficients from the brms model to those of the nhst model

# ORs
data.frame(coefsNHST = round(exp(sumHalf$coefficients[,1]),2),
           lowciNHST_half = round(exp(ciNHST_half[,"2.5 %"]),2),
           hiciNHST_half = round(exp(ciNHST_half[,"97.5 %"]),2),
           coefsBayes = round(exp(summary(brmMod_half)$fixed[,"Estimate"]),2),
           lowCIBayes = round(exp(summary(brmMod_half)$fixed[,"l-95% CI"]),2),
           hiCIBayes = round(exp(summary(brmMod_half)$fixed[,"u-95% CI"]),2))

# get stan code for priors
stancode(brmMod_half)
