# Supplementary material for: Correlates of treatment engagement and client outcomes: results of a randomised controlled trial of nabiximols for the treatment of cannabis use disorder
Source: Subst Abuse Treat Prev Policy. 2022 Oct 8;17:67. doi: 10.1186/s13011-022-00493-z (PMC9548192; doi:10.1186/s13011-022-00493-z)
Supplement: Supplementary file 2 — Additional file 2. [file 13011_2022_493_MOESM2_ESM.zip › predSuccess_counselling.r]

rm(list = ls())
library(magrittr)
library(plyr)
library(dplyr)
library(lme4)
library(lmerTest)
library(reshape2)
library(ggplot2)
library(tidyverse)

# we are looking for the predictors of treatment success at 12 weeks. In this analysis we are going to examine rates of counselling attendance using aggregated binomial regression. This SHOULD be more appropriate than poisson since the outcome is a bounded count, rather than a unbounded count.  
rs <- read.csv("data/rs.csv", stringsAsFactors = F)

# designate LC1018RJ as non-binary not missing
rs[which(rs$id == "LC1018RJ"), "gender"] <- "nonBinary"

# because we are interested in baseline predictors we will restrict the sample to weeks 0 and 12
rs <- rs %>% dplyr::filter(week == 0)

# now merge with the cannabis use dataset so we have baseline use
cu <- read.csv("data/cannUse.csv", stringsAsFactors = F) %>% 
  select(id = participant_code, week = redcap_event_name, cu_total) %>%
  filter(week %in% c("researchinterviewd_arm_1", "researchinterviewd_arm_1d")) %>%
  mutate(weekNum = ifelse(week == "researchinterviewd_arm_1", "baselineUse", "week12Use")) %>%
  select(-one_of("week")) 

# make wide
cuWide <- tidyr::spread(cu, key = weekNum, value = cu_total)

# merge
rs <- merge(rs, cuWide, "id") %>%
        transform(group = factor(ifelse(group == "sativex", "nabiximols", "placebo"), levels = c("placebo", "nabiximols")),
                  gender = factor(gender, levels = c("male", "female", "nonBinary")),
                  totalGms = totalGms/10) %>%
          dplyr::select(-week)

# overall mean and sd of counselling sessions
mean(rs$numCouns, na.rm = T)
sd(rs$numCouns, na.rm = T)

# let's look at number of counselling sessions
rs %>%
  group_by(numCouns) %>% 
    dplyr::summarise(count = n()) %>% 
      mutate(sum = sum(count), 
             perc = round(100*count/sum),
             se = round(100*sqrt((perc/100*(1 - perc/100))/count),1))

# let's look at a plot
ggplot(rs, aes(x = numCouns)) + 
  geom_histogram()

###############################################
################ Offset #######################
###############################################

# In models of count variables (e.g. poisson or binomial) we often want to control for exposure, that is exposure of the thing being measured to the influence of the predictor. In this study the number of counselling sessions a participant COULD be measured participating in was conditional on their current enrollment in the study (i.e. you could only be measured as part of the study taking part in counselling if you were currently enrolled in the stuyd, and could not measured if you dropped out). Thus it is important to account for this exposure to the predictors in the study, without necessarily including the predictor as a term to be estimated in the model. This is where offset models come in. Offset models are used in count data whenever exposure (that is rate) becomes an issue. See https://stats.stackexchange.com/questions/25415/using-offset-in-binomial-model-to-account-for-increased-numbers-of-patients for a brilliant discussion of this. In our study participants could still take part in counselling if they were still enrolled in the study, even if they were no longer receiving treatment. The 'discharge week' variable measures when patients discontinued treatment.

###############################################################################
################# attendance ##################################################
###############################################################################

cb <- read.csv("data/countback_84days.csv", stringsAsFactors = F) %>%
  dplyr::select(id = participant_code, time = redcap_event_name, attendance) %>%
  mutate(week = ifelse(time == "nursereviewday1_arm_1", "week00",
                       ifelse(time == "doctorreviewday8_arm_1", "week01",
                              ifelse(time == "nursereviewday15_arm_1", "week02",
                                     ifelse(time == "nursereviewday22_arm_1", "week03",
                                            ifelse(time == "doctorsreviewday29_arm_1", "week04",
                                                   ifelse(time == "nursereviewday36_arm_1", "week05",
                                                          ifelse(time == "nursereviewday43_arm_1", "week06",
                                                                 ifelse(time == "nursereviewday50_arm_1", "week07",
                                                                        ifelse(time == "doctorsreviewday57_arm_1", "week08",
                                                                               ifelse(time == "nursereviewday64_arm_1", "week09",
                                                                                      ifelse(time == "nursereviewday71_arm_1", "week10",
                                                                                             ifelse(time == "nursereviewday78_arm_1", "week11",
                                                                                                    ifelse(time == "doctorreviewday85_arm_1", "week12", "week13")))))))))))))) %>%
  dplyr::select(id, week, attendance) %>%
  spread(key = week, value = attendance)

# let's get the last date participants attended. 

# we can remove the id names and the day 1 attendance (everyone was there, it was just included so that the numbers would be 128)
wCB <- cb %>% dplyr::select(-c(1,2))

# now in this dataset we have 1's, 0's, blanks, and NAs. Let's change that so that anything not a 1 is an NA
wCB <- ifelse(wCB == "1", 1, NA)

# now replace the NAs with 0s
noNA <- replace(wCB, is.na(wCB), 0)

# make a DF of columns
colDF <- col(wCB)

# now multiply one by the other to get a df with a column number where there was a 1 in noNA, and a 0 where there was a 0 in noNA
multDF <- noNA*colDF

# now get the maximum value for each column and paste it as a column onto the original cb dataset. THIS IS THE NUMBER OF WEEKS ATTENDING THE STUDY
cb$max <- apply(multDF, 1, max)

cb <- cb %>% dplyr::select(id, finalStudyWeekAttended = max)

# now merge this with the rs dataset
rs <- merge(rs, cb, "id")

# let's check final study week attended against week discharged (which was number of weeks in treatment)
# View(rs %>% dplyr::select(id, discharge_wk, finalStudyWeekAttended)) # pretty similar but a few big discrepancies

# make all final study week attended values non-zero
rs %<>% 
  transform(finalStudyWeekAttended = ifelse(finalStudyWeekAttended == 0,
                                            1, 
                                            finalStudyWeekAttended))

##############################################################################################
##### Analysis of predictors of treatment participation based on the different criteria ######
##############################################################################################

# list of predictors.     
predsList <- c("durationRegUse", # duration of regular use in years (synonymous with age)
               "gender", # studies show that women do better from treatment than men so important to control for this
               "group", # treatment group (important to contol for this)
               "isi_tot", # insomnia severity index, 0-28, 7 items, higher scores worse
               "sf_pain", # 0-100, low is worse
               "cpq_tot", # cannabis problems questionnaire; 0-270, 27 items, higher scores worse
               "qcq_tot", # efficacy for quitting questionnaire; 20-140, 20 items, lower scores worse (higher means more ability to resist temptations)
               "dass_tot", # 0-63, high is worse
               "grams_per_day", # average grams per day in 28 days preceding baseline
               "finalStudyWeekAttended") # offset variable, controls for exposure

nrow(rs)/length(predsList)

# with 10 predictors, EPV = 128/10 = 12.8. Comfortably above the EPV = 10 threshold 

# create data frame
counsDF <- rs %>% 
             dplyr::select(one_of(c(predsList, "numCouns"))) %>% 
               dplyr::filter(!is.na(numCouns))

# standardise the variables whose scales have no inherent meaning. 
stdList <- c("cpq_tot", "qcq_tot", "sf_pain", "isi_tot", "dass_tot")

for (i in 1:length(stdList)) {
  counsDF[,stdList[i]] <- (counsDF[,stdList[i]] - mean(counsDF[,stdList[i]], na.rm = T))/sd(counsDF[,stdList[i]], na.rm = T)
}

# mean and variance
mean(counsDF$numCouns)
sd(counsDF$numCouns) 

# convert durationreguse to a decile (i.e. decades) and remove original
counsDF_dec <- counsDF %>%
                 mutate(durationRegUse_dec = durationRegUse/10) %>%
                    dplyr::select(-durationRegUse)

# now add the coverage variable, which is number of possible events, which is 6
counsDF_dec %<>%
  mutate(coverage = 6)

# now convert gender back to a binary variable
counsDF_dec %<>%
  mutate(gender = fct_collapse(gender,
                               male = "male",
                               nonMale = c("female",
                                           "nonBinary")))

######################################################
################ Regression Analysis #################
######################################################

# nhst analysis
summary(modAggLog_nhst <- glm(formula = cbind(counsDF_dec$numCouns, counsDF_dec$coverage-counsDF_dec$numCoun) ~ durationRegUse_dec + gender + group + isi_tot + sf_pain + cpq_tot + qcq_tot + dass_tot + grams_per_day + offset(log(finalStudyWeekAttended)),
                              data = counsDF_dec,
                              family = binomial(link = "logit"))) -> sumBinom_nhst


# bayesian analysis
library(brms)

# fit the model with default priors
summary(modAggLog_bayes <- brm(formula = numCouns | trials(coverage) ~ durationRegUse_dec + gender + group + isi_tot + sf_pain + cpq_tot + qcq_tot + dass_tot + grams_per_day + offset(log(finalStudyWeekAttended)),
                               data = counsDF_dec,
                               family = binomial(link = logit),
                               seed = 1234)) -> sumBinom_bayes

modAggLog_bayes # for diagnostics

# odds Ratios (sensitivity analysis)
data.frame(orNHST = round(exp(sumBinom_nhst$coefficients[,"Estimate"]),2),
           lowciNHST = round(exp(confint(modAggLog_nhst)[,"2.5 %"]),2),
           hiciNHST = round(exp(confint(modAggLog_nhst)[,"97.5 %"]),2),
           orBayes = round(exp(sumBinom_bayes$fixed[,"Estimate"]),2),
           lowCIBayes = round(exp(sumBinom_bayes$fixed[,"l-95% CI"]),2),
           hiCIBayes = round(exp(sumBinom_bayes$fixed[,"u-95% CI"]),2))

# get stan code for priors
stancode(modAggLog_bayes)
