# Supplementary material for: Correlates of treatment engagement and client outcomes: results of a randomised controlled trial of nabiximols for the treatment of cannabis use disorder
Source: Subst Abuse Treat Prev Policy. 2022 Oct 8;17:67. doi: 10.1186/s13011-022-00493-z (PMC9548192; doi:10.1186/s13011-022-00493-z)
Supplement: Supplementary file 2 — Additional file 2. [file 13011_2022_493_MOESM2_ESM.zip › predSuccess_dose.r]

rm(list = ls())

library(magrittr)
library(plyr)
library(dplyr)
library(lme4)
library(lmerTest)
library(reshape2)
library(tidyverse)

# we are looking for the predictors of treatment success at 12 weeks. 
rs <- read.csv("data/rs.csv", stringsAsFactors = F)

# designate LC1018RJ as non-binary not missing
rs[which(rs$id == "LC1018RJ"), "gender"] <- "nonBinary"

# because we are interested in baseline predictors we will restrict the sample to weeks 0 and 12
rs <- rs %>% dplyr::filter(week == 0)

# now merge with the cannabis use dataset so we have baseline use and 12-week use
cu <- read.csv("data/cannUse.csv", stringsAsFactors = F) %>% 
      select(id = participant_code, week = redcap_event_name, cu_total) %>%
      filter(week %in% c("researchinterviewd_arm_1", "researchinterviewd_arm_1d")) %>%
      mutate(weekNum = ifelse(week == "researchinterviewd_arm_1", "baselineUse", "week12Use")) %>%
      select(-one_of("week")) 


# make wide
cuWide <- tidyr::spread(cu, key = weekNum, value = cu_total)

# merge
rs <- left_join(rs, cuWide, "id") %>%
        mutate(group = factor(ifelse(group == "sativex", "nabiximols", "placebo"), levels = c("placebo", "nabiximols")),
                  gender = factor(gender, levels = c("male", "female", "nonBinary")),
                  totalGms = totalGms/10, # tens of grams
                  decadesUse = durationRegUse/10) %>% # decades
          dplyr::select(-week) 


###############################################
########### read in dose data #################
###############################################

dose <- read.csv("data/dose.csv", stringsAsFactors = F) %>% select(-X) %>% filter(day != 8) # remove x column and week 1 data

# get peak dose and average dose for each person
(sumDoseDF <- dose %>% 
                group_by(id) %>% 
                  dplyr::summarise(averageDose = mean(dose_daily, na.rm = T),
                                   maxDose = max(dose_daily, na.rm = T)))

# average mean dose
mean(sumDoseDF$averageDose, na.rm = T)
sd(sumDoseDF$averageDose, na.rm = T)

# average peak dose
sumDoseDF %<>% 
  transform(maxDose = ifelse(!is.finite(maxDose), NA, maxDose))

# write a function to look at group differences
sumDoseDF %>%
  summarise(across(ends_with("Dose"),
                   list(mean = ~round(mean(.x, na.rm = T),2),
                        sd = ~round(sd(.x, na.rm = T),2))),
            count = n())


# now merge with rs
rs <- merge(rs, sumDoseDF, "id")

# write function for getting average dose

doseFunct <- function(.data, ...) {
  .data %>%
    group_by(...) %>%
    summarise(across(ends_with("Dose"),
                     list(mean = ~round(mean(.x, na.rm = T),2),
                          sd = ~round(sd(.x, na.rm = T),2))),
              count = n())
}

# get average dose 
doseFunct(rs) %>% View() # ungrouped
doseFunct(rs, group) %>% View() # grouped

# significant between-group difference in average dose?
summary(lm(averageDose ~ group, rs))
library(brms)
bayesGroupDiffDose <- brm(formula = averageDose ~ group,
                          data = rs,
                          family = "gaussian",
                          seed = 1234)

# now convert gender back to a binary variable
rs %<>%
  mutate(gender = fct_collapse(gender,
                               male = "male",
                               nonMale = c("female",
                                           "nonBinary")))

#############################################################################
### Analysis of predictors of treatment participation based on ##############
###  the different criteria #################################################
#############################################################################

# list of predictors.     
predsList <- c("durationRegUse", # duration of regular use in years (synonymous with age)
               "gender", # studies show that women do better from treatment than men so important to control for this
               "group", # treatment group (important to contol for this)
               "isi_tot", # insomnia severity index, 0-28, 7 items, higher scores worse
               "sf_pain", # 0-100, low is worse
               "cpq_tot", # cannabis problems questionnaire; 0-270, 27 items, higher scores worse
               "qcq_tot", # efficacy for quitting questionnaire; 20-140, 20 items, lower scores worse (higher means more ability to resist temptations)
               "dass_tot", # 0-63, high is worse
               "grams_per_day") # total grams in 28 days preceding baseline

####################################
######### Average Dose #############
####################################

avDF <- rs %>% 
         select(predsList, averageDose) %>% 
           filter(is.finite(averageDose))
             

# standardise the variables whose scales have no inherent meaning. 
stdList <- c("cpq_tot", "qcq_tot", "sf_pain", "isi_tot", "dass_tot")
for (i in 1:length(stdList)) {
  avDF[,stdList[i]] <- (avDF[,stdList[i]] - mean(avDF[,stdList[i]], na.rm = T))/sd(avDF[,stdList[i]], na.rm = T)
}

# now for the regression. There is a person, LC1006AG, has no dose recorded at the week 1 nurse review (dropped out early)

####################################################################
#################### Regression Analysis ###########################
####################################################################

# transform durationreguse to decile
avDF_dec <- avDF %>%
              mutate(durationRegUse_dec = durationRegUse/10) %>%
                dplyr::select(-durationRegUse)

###################
###### NHST #######
###################
(sumAv <- summary(avMod <- lm(averageDose ~ ., 
                              data = avDF_dec)))


###############################################
############## Bayesian Analysis ##############
###############################################
library(brms)

# note, no priors specified, using default from brms
avMod_bayes <- brm(averageDose ~ ., 
                   data = avDF_dec,
                   seed = 1234) 
        
# sensitivity analysis
data.frame(estNHST = round(sumAv$coefficients[,"Estimate"],2),
           lowciNHST = round(confint(avMod)[,"2.5 %"],2),
           hiciNHST = round(confint(avMod)[,"97.5 %"],2),
           estBayes = round(summary(avMod_bayes)$fixed[,"Estimate"],2),
           lowCIBayes = round(summary(avMod_bayes)$fixed[,"l-95% CI"],2),
           hiCIBayes = round(summary(avMod_bayes)$fixed[,"u-95% CI"],2))
        
# get stan code for priors
stancode(avMod_bayes)
  

############ stepwise
avStepDF <- na.omit(avDF)
nrow(avStepDF) # EPV = 110/10 = 11
avStepFullMod <- lm(averageDose ~ ., data = avStepDF)

# this is the model
(sumStepAv <- summary(avStepFullMod <- MASS::stepAIC(avStepFullMod, trace = F, direction = "backward")))

# and the summary table
data.frame(OR = round(sumStepAv$coefficients[,"Estimate"],2),
           p = round(sumStepAv$coefficients[,"Pr(>|t|)"],3),
           lowCI = round(confint(avStepFullMod)[,1],2),
           hiCI = round(confint(avStepFullMod)[,2],2))

####################################
######### Maximum Dose #############
####################################

maxDF <- rs %>% select(predsList, maxDose) %>% filter(is.finite(maxDose))

# standardise the variables whose scales have no inherent meaning. 
stdList <- c("cpq_tot", "qcq_tot", "sf_pain", "isi_tot", "dass_tot")
for (i in 1:length(stdList)) {
  maxDF[,stdList[i]] <- (maxDF[,stdList[i]] - mean(maxDF[,stdList[i]], na.rm = T))/sd(maxDF[,stdList[i]], na.rm = T)
}

# now for the regresssion
(sumMax <- summary(maxMod <- lm(maxDose ~ ., maxDF)))

# regression output
data.frame(est = round(sumMax$coefficients[,"Estimate"],2),
           p = round(sumMax$coefficients[,"Pr(>|t|)"],3),
           lowCI = round(confint(maxMod)[,1],2),
           hiCI = round(confint(maxMod)[,2],2))

############ stepwise
maxStepDF <- na.omit(maxDF)
nrow(maxStepDF) # EPV = 110/10 = 11
maxStepFullMod <- lm(maxDose ~ ., data = maxStepDF)

# this is the model
(sumStepMax <- summary(maxStepFullMod <- MASS::stepAIC(maxStepFullMod, trace = F, direction = "backward")))

# and the summary table
data.frame(OR = round(sumStepMax$coefficients[,"Estimate"],2),
           p = round(sumStepMax$coefficients[,"Pr(>|t|)"],3),
           lowCI = round(confint(maxStepFullMod)[,1],2),
           hiCI = round(confint(maxStepFullMod)[,2],2))

# mean average dose for prism graph. 
(meanDose <- read.csv("data/dose.csv", stringsAsFactors = F) %>%
             select(-X) %>%
             group_by(day) %>%
             summarise(m = mean(dose_daily, na.rm = T), sd = sd(dose_daily, na.rm = T), n = sum(!is.na(dose_daily))) %>%
             mutate(se = sd/sqrt(n),
                    week = (day - 1)/7) %>%
             select(week, m, se, n))
# 
# write.csv(meanDose, "doseByWeek.csv", row.names = F)
