# Supplementary material for: Correlates of treatment engagement and client outcomes: results of a randomised controlled trial of nabiximols for the treatment of cannabis use disorder
Source: Subst Abuse Treat Prev Policy. 2022 Oct 8;17:67. doi: 10.1186/s13011-022-00493-z (PMC9548192; doi:10.1186/s13011-022-00493-z)
Supplement: Supplementary file 2 — Additional file 2. [file 13011_2022_493_MOESM2_ESM.zip › predSuccess_treatmentRetention.R]

rm(list = ls())

library(tidyverse)
library(survival)
library(magrittr)

# load the cleaned dataset.
load(file = "data/treatDF.rds") # object is treatDF

# add new level to gender factor
treatDF %<>%
  mutate(gender = fct_expand(gender, "nonBinary"))

# designate LC1018RJ as non-binary not missing
treatDF[which(is.na(treatDF$gender)), "gender"] <- "nonBinary"

# first transform a the duration of regular use variable to a decile (i.e. decades)
treatDF_dec <- treatDF %>%
                 mutate(durationRegUse_dec = durationRegUse/10) %>%
                   dplyr::select(-durationRegUse)

# we need to transform the dataset so that we can perform a discrete time survival analysis

# first we need to create a column for every week of the study, then create an id, then turn the censored variable into an event variable (reverse code) then remove the censored variable
treatDF_dec %<>%
  mutate(D1 = 0,
         D2 = 0,
         D3 = 0,
         D4 = 0,
         D5 = 0,
         D6 = 0,
         D7 = 0,
         D8 = 0,
         D9 = 0,
         D10 = 0,
         D11 = 0,
         D12 = 0,
         event = abs(censor - 1)) %>%
  rownames_to_column(var = "id") %>%
  dplyr::select(-censor)


# dummy
treatDF_PP <- data.frame(id = NA,
                         gender = NA,
                         group = NA,
                         isi_tot = NA,
                         sf_pain = NA,
                         cpq_tot = NA,
                         qcq_tot = NA,
                         dass_tot = NA,
                         grams_per_day = NA,
                         discharge_wk = NA,
                         durationRegUse_dec = NA,
                         period = NA,
                         D1 = NA,
                         D2 = NA,
                         D3 = NA,
                         D4 = NA,
                         D5 = NA,
                         D6 = NA,
                         D7 = NA,
                         D8 = NA,
                         D9 = NA,
                         D10 = NA,
                         D11 = NA,
                         D12 = NA,
                         event = NA) 

# create person-level dataset

for (i in 1:nrow(treatDF_dec)) {
  
  idNum <- i # id number
  dfSmall <- treatDF_dec[idNum,] # isolate id number
  rowNums <- dfSmall[,"discharge_wk"] # get number of weeks
  dfPerID <- data.frame(id = idNum, 
                        period = seq(1:rowNums)) # make person period dataframe with no of rows = rowNums
  
  # add twelve columns of zeros
  for (i in 1:12) {
    dfPerID[, paste0("D", i)] <- 0
  }
  
  # add a dummy event column of all 0's
  dfPerID[,"event"] <- 0
  
  # add a 1 in the corresponding column for each row
  for (r in 1:nrow(dfPerID)) {
    dfPerID[r, paste0("D", r)] <- 1   
  }
  
  # restrict number of rows to value of rowNums
  dfPerID <- dfPerID[1:rowNums,] 
  
  # if  an event occurred add a 1 to the final row of the event column
  if (dfSmall[,"event"] == 1) {
    dfPerID[rowNums,"event"] <- 1
  } else {
    dfPerID[rowNums,"event"] <- 0
  }
  
  # make id a factor
  dfPerID %<>%
    mutate(id = factor(id))
  
  # make id a factor
  dfSmall %<>%
    mutate(id = factor(id))
  
  # remove the now superfluous empty 'Dx' columns from dfSmall so when we merge we don't get double up.  
  dfSmall_covariates <- dfSmall %>%
    dplyr::select(!D1:D12, -event)
  
  
  # now merge the two to get the person level dataset for the participant in question
  dfPersonPeriod <- left_join(dfSmall_covariates, dfPerID, by = "id")
  
  # now add this to the dummy dataset
  treatDF_PP <- rbind(treatDF_PP, dfPersonPeriod)
  
}

# remove superfluous first row (relic of dummy), then clean up the factors
treatDF_PP %<>% 
    slice(-1) %>%
      mutate(gender = factor(x = gender,
                             levels = c("male", "female", "nonBinary")),
             group = factor(x = group,
                            levels = c("placebo", "nabiximols")))


#############################################################
################### Survival Analysis #######################
#############################################################

# make a life table from the person level dataset
sumLT <- summary(ltDropout <- survfit(Surv(discharge_wk, 1-censor) ~ 1, conf.type = "none", data = treatDF))

# life tables returned by survfit are not technically data.frames so we need to make a data.frame out of it
sumLTDF <- data.frame(sumLT[c("time", "n.risk", "n.event", "n.censor", "surv", "std.err")])

# now we can add some columns to it
(sumLTDF %<>% mutate(hazard = n.event/n.risk))

# add the last row, when there is no possibility of an event, and all survivors are censored
sumLTDF[12,] <- c(12, sumLT$n - sum(sumLTDF$n.event), 0, sumLT$n - (sumLT$n - sum(sumLTDF$n.event)), (sumLT$n - sum(sumLTDF$n.event))/sumLT$n, NA, NA) 

# add the first row, when there is also no possibility of an event
(sumLTDF <- rbind(c(0, 128, NA, NA, 1, NA, NA), sumLTDF))

###################################################################################
######################## Ungrouped Survival and Hazard ############################
###################################################################################

#########################################
#### Hazard Function ####################
#########################################

(nonGroupedHazard <- ggplot(sumLTDF) + 
   geom_line(aes(x = time, y = hazard)) + 
   xlab("weeks in study") + 
   scale_x_continuous(breaks = 0:12) + 
   coord_cartesian(ylim = c(0, 0.1))) 


#########################################
#### Survivor Function ##################
#########################################
(nonGroupedSurvival <- ggplot(sumLTDF) + 
   geom_line(aes(x = time, y = surv)) + 
   xlab("weeks in study") + 
   scale_x_continuous(breaks = 0:12) + 
   coord_cartesian(ylim = 0:1) + 
   geom_segment(aes(x = 0, xend = 10, y = 0.5, yend = 0.5), linetype = 3, colour = "blue", size = 1) + 
   geom_segment(aes(x = 10, xend = 10, y = 0, yend = .5), linetype = 3, colour = "blue", size = 1) + 
   annotate("text", x = 8, y = 0.45, label = "median lifetime", size = 3))

# the median lifetime (the point in time when exactly half have experienced the target event and half have not) here is exactly 10 because that is the week when the survivor function is exactly 10. 


###################################################################################
###########################  Kaplan Meier Plots ###################################
###################################################################################

# we need to create a width variable. In this case these widths are all 1
sumLTDF$width <- 1

# calculate Kaplan-Meier Hazard and negative-log cumulative hazard
sumLTDF <- sumLTDF %>% mutate(hKM = hazard/width, 
                              negLogCumHazard = -log(surv), 
                              logNegLogCumHaz = log(negLogCumHazard))

# rename the variables so they come up well on the graph
(sumLTDF <- dplyr::rename(sumLTDF, survival = surv))

# now for Kaplan Meier Survival
sumLTDF <- sumLTDF %>% mutate(KM_Surv = survival*(1-hKM))
sumLTDF[c(1,13),"KM_Surv"] <- c(1.0, 0.4394531)

# now plot it
(KM <- ggplot(sumLTDF) + 
    geom_step(aes(x = time, y = KM_Surv)) + 
    xlab("weeks in study") + 
    scale_x_continuous(breaks = 0:12) + 
    scale_y_continuous(breaks = seq(0,1,0.1)) +
    coord_cartesian(ylim = 0:1) + 
    geom_segment(aes(x = 0, xend = 10, y = 0.5, yend = 0.5), linetype = 3, colour = "blue", size = 1) + 
    geom_segment(aes(x = 10, xend = 10, y = 0, yend = .5), linetype = 3, colour = "blue", size = 1) + 
    annotate("text", x = 8, y = 0.45, label = "median lifetime", size = 3) +
    theme_classic())

ggsave("kaplanMeier.pdf", KM, dpi = 300, device = "pdf", limitsize = T)

# # the dataset for the kaplan-meier plot to be used by Prism
# write.csv(treatDF %>% dplyr::select(discharge_wk, censor), "kmData.csv", row.names = F)

####################################################################################
############################ Cox regression ########################################
####################################################################################

# Here are the results from the Cox regression. We're not going to use this for the final analysis. We are going to use the person-period dataset and do a complementary log-log model. But let's run the cox regression model anyway

# first let's re-code the gender variable back to a binary: male vs non-male
treatDF %<>%
  mutate(gender = fct_collapse(gender,
                               male = "male",
                               nonMale = c("female", "nonBinary")))

# null models
summary(nullMod <- coxph(Surv(discharge_wk, 1-censor) ~ 1, data = treatDF, method = "efron"))

# grouped model
(fullSum <- summary(coxFull <- coxph(Surv(discharge_wk, 1-censor) ~ durationRegUse + gender + group + isi_tot + sf_pain + cpq_tot + qcq_tot + dass_tot + grams_per_day,
                                     data = treatDF,
                                     method = "efron")))

# output
data.frame(coef = round(fullSum$conf.int[,"exp(coef)"],2),
           p = round(fullSum$coefficients[,"Pr(>|z|)"],3),
           lowCI = round(fullSum$conf.int[,"lower .95"],2),
           hiCI = round(fullSum$conf.int[,"upper .95"],2))

##################################################################################
############################ CLoglog regression ##################################
##################################################################################

# when we use reference level coding it gives output for all levels of a categorical, so for gender and group we need to create proper numerical binaries, with male as the reference level (0) for gender and placebo as the reference level (0) for group

# recode the gender variable in the person period dataset to make it binary: male vs nonMale
treatDF_PP %<>%
  mutate(gender = fct_collapse(gender,
                               male = "male",
                               nonMale = c("female", "nonBinary")))

treatDF_PP %<>%
  mutate(gender = case_when(gender == "male" ~ 0,
                            gender == "nonMale" ~ 1,
                            TRUE ~ NA_real_),
         group = case_when(group == "placebo" ~ 0,
                           group == "nabiximols" ~ 1,
                           TRUE ~ NA_real_))


# so we will now use the person-period dataset we created at the start of the script
modLogLog <- glm(formula = event ~ D1 + D2 + D3 + D4 + D5 + D6 + D7 + D8 + D9 + D10 + D11 + D12+ gender + group + isi_tot + sf_pain + cpq_tot + qcq_tot + dass_tot + grams_per_day + durationRegUse_dec - 1, 
                 family=binomial(link = "cloglog"), 
                 data = treatDF_PP)

# note the crazy coefficient for D12

# see https://stats.stackexchange.com/questions/579564/censoring-in-a-discrete-time-hazard-model-of-time-to-drop-out-of-a-clinical-tria/579613#579613. Because it is not actually possible to drop out at week 12 (i.e. everyone who makes it to week 12 has finished the study) any id that has a 1 for this predictor (i.e. who made it to week 12) has no 1's the event column
treatDF_PP %>%
  group_by(id) %>%
    summarise(anyEvent = any(D12 == 1)) %>%
      filter(anyEvent) %>%
        left_join(treatDF_PP) %>%
          filter(period == 12) -> any1s 

table(any1s$event)

# so we should remove the D12 predictor, then run the analysis again
modLogLog_no12 <- glm(formula = event ~ D1 + D2 + D3 + D4 + D5 + D6 + D7 + D8 + D9 + D10 + D11 + gender + group + isi_tot + sf_pain + cpq_tot + qcq_tot + dass_tot + grams_per_day + durationRegUse_dec - 1, 
                      family=binomial(link = "cloglog"), 
                      data = treatDF_PP)

sumModLogLog_no12 <- summary(modLogLog_no12)

# now for the equivalent Bayesian analysis. 
library(brms)

# now fit the model. Note that we do not specify a prior. When we don't specify a prior brms uses default priors. the default for bernoulli regressions such as this is a uniform prior
modLogLog_no12_bayes <- brm(formula = event ~ D1 + D2 + D3 + D4 + D5 + D6 + D7 + D8 + D9 + D10 + D11 + gender + group + isi_tot + sf_pain + cpq_tot + qcq_tot + dass_tot + grams_per_day + durationRegUse_dec - 1,
                            family = bernoulli(link = "cloglog"),
                            data = treatDF_PP,
                            seed = 1234)

# get the summary
sumModLogLog_no12_bayes <- summary(modLogLog_no12_bayes)

# now put them all together to compare the bayesian version to the NHST version. We exponentiate (antilog) the coefficients to come up with hazard ratios
data.frame(est_nhst = round(exp(as.data.frame(coef(sumModLogLog_no12))[,"Estimate"]),2),
           lowCI_nhst = round(exp(as.data.frame(confint(modLogLog_no12))[,1]),2),
           hiCI_nhst = round(exp(as.data.frame(confint(modLogLog_no12))[,2]),2),
           est_bayes = round(exp(sumModLogLog_no12_bayes$fixed[,"Estimate"]),2),
           lowCI_bayes = round(exp(sumModLogLog_no12_bayes$fixed[,"l-95% CI"]),2),
           lowCI_bayes = round(exp(sumModLogLog_no12_bayes$fixed[,"u-95% CI"]),2))

# get stan code for priors
stancode(modLogLog_no12_bayes) 
