# Supplementary material for: Correlates of treatment engagement and client outcomes: results of a randomised controlled trial of nabiximols for the treatment of cannabis use disorder
Source: Subst Abuse Treat Prev Policy. 2022 Oct 8;17:67. doi: 10.1186/s13011-022-00493-z (PMC9548192; doi:10.1186/s13011-022-00493-z)
Supplement: Supplementary file 2 — Additional file 2. [file 13011_2022_493_MOESM2_ESM.zip › rs.csv]

id	week	group	grams_per_day	totalGms	cpq_tot	qcq_tot	prq_tot	sf_pain	sf36z_pain	dass_Dz	dass_Az	dass_Sz	dass_tot	dass_totZ	isi_tot	durationRegUse	gender	numCouns	discharge_wk	avDailyDose
CAM4001FK	12	sativex	3.5	45.5	67	53	46	100	1.14807541241163	-0.755365560825452	-1.23568805288095	0.403506913050189	14	-0.52918223355207	4	19	male	6	14	26.2857142857143
CAM4001FK	8	sativex	3.5	45.5	43	58	37	90	0.755302435192459	0.572815753485238	-0.0055661624003646	0.0878430978852623	26	0.218364229656712	14	19	male	6	14	26.2857142857143
CAM4001FK	24	sativex	3.5	45.5	19	79	30	77.5	0.2643362136685	-0.921388225114288	-0.210586477480462	-0.385652624862128	13	-0.505875775818959	8	19	male	6	14	26.2857142857143
CAM4001FK	4	sativex	3.5	45.5	91	60	53	55	-0.619402985074627	-0.0912749036701068	0.199454152679732	0.0878430978852623	23	0.065340782298296	11	19	male	6	14	26.2857142857143
CAM4001FK	0	sativex	3.5	45.5	112	76	48	55	-0.619402985074627	0.406793089196402	0.609494782839926	-0.227820717279664	26	0.262822384918888	18	19	male	6	14	26.2857142857143
CAM4002JK	4	sativex	2	56	44	92	36	100	1.14807541241163	-1.08741088940312	-0.415606792560559	-1.33264407035691	5	-0.945220584106863	3	9	male	1	6	16.2142857142857
CAM4002JK	8	sativex	2	56	NA	NA	NA	NA	NA	NA	NA	NA	NA	NA	NA	9	male	1	6	16.2142857142857
CAM4002JK	24	sativex	2	56	48	28	44	100	1.14807541241163	-0.921388225114288	-0.415606792560559	-0.859148347609517	9	-0.732047788428121	7	9	male	1	6	16.2142857142857
CAM4002JK	0	sativex	2	56	44	27	51	100	1.14807541241163	-1.08741088940312	-0.415606792560559	-0.385652624862128	11	-0.629556768941937	16	9	male	1	6	16.2142857142857
CAM4003AP	4	sativex	0.5	8	96	91	20	55	-0.619402985074627	-0.755365560825452	0.609494782839926	-1.49047597793937	11	-0.545448918641632	15	13	male	2	5	32
CAM4003AP	24	sativex	0.5	8	3	99	57	100	1.14807541241163	-1.08741088940312	-1.03066773780085	-1.49047597793937	1	-1.20285153504778	4	13	male	2	5	32
CAM4003AP	8	sativex	0.5	8	61	95	43	77.5	0.2643362136685	-0.0912749036701068	-1.23568805288095	-1.49047597793937	6	-0.939146311496808	17	13	male	2	5	32
CAM4003AP	0	sativex	0.5	8	70	75	38	45	-1.01217596229379	-1.08741088940312	-0.210586477480462	-1.49047597793937	5	-0.929491114940986	15	13	male	2	5	32
CAM4004DO	12	placebo	10	280	82	94	58	100	1.14807541241163	0.904861082062911	1.22455572808022	1.50833026612743	43	1.21258235875685	13	19	male	6	13	27.6825396825397
CAM4004DO	4	placebo	10	280	95	18	35	67.5	-0.128436763550668	0.738838417774075	0.404474467759829	0.719170728215116	33	0.620827871249673	20	19	male	6	13	27.6825396825397
CAM4004DO	24	placebo	10	280	102	38	42	80	0.362529457973292	-0.257297567958943	-0.0055661624003646	0.719170728215116	25	0.152102332618603	17	19	male	6	13	27.6825396825397
CAM4004DO	8	placebo	10	280	70	14	46	62.5	-0.324823252160251	-0.0912749036701068	-0.0055661624003646	1.03483454338004	28	0.312664492436524	15	19	male	6	13	27.6825396825397
CAM4004DO	0	placebo	10	280	131	39	43	90	0.755302435192459	-0.257297567958943	0.199454152679732	-0.701316440027054	17	-0.253053285102088	18	19	male	6	13	27.6825396825397
CAM4005JJ	4	placebo	3	84	NA	NA	NA	NA	NA	NA	NA	NA	NA	NA	NA	10	male	0	3	32
CAM4005JJ	0	placebo	3	84	120	80	51	100	1.14807541241163	-0.755365560825452	-0.415606792560559	-0.385652624862128	13	-0.518874992749379	9	10	male	0	3	32
CAM4006AZ	0	sativex	3	84	69	82	65	10	-2.38688138256088	-0.257297567958943	1.22455572808022	-0.701316440027054	22	0.0886472400314067	10	13	male	6	14	28.3492063492064
CAM4006AZ	8	sativex	3	84	86	17	51	22.5	-1.89591516103692	-0.257297567958943	-0.0055661624003646	-0.859148347609517	15	-0.374004025989608	4	13	male	6	14	28.3492063492064
CAM4006AZ	24	sativex	3	84	74	46	65	22.5	-1.89591516103692	-0.921388225114288	0.404474467759829	-0.701316440027054	14	-0.406076732460504	6	13	male	6	14	28.3492063492064
CAM4006AZ	4	sativex	3	84	65	19	57	77.5	0.2643362136685	-0.755365560825452	0.609494782839926	-0.385652624862128	18	-0.177174467615884	0	13	male	6	14	28.3492063492064
CAM4006AZ	12	sativex	3	84	142	62	32	32.5	-1.50314218381775	0.240770424907566	1.63459635824041	-0.385652624862128	29	0.496571386095283	11	13	male	6	14	28.3492063492064
CAM4007DS	4	placebo	4	112	NA	NA	NA	NA	NA	NA	NA	NA	NA	NA	NA	2	male	0	1	NA
CAM4007DS	0	placebo	4	112	146	50	55	100	1.14807541241163	1.56895173921826	0.404474467759829	1.50833026612743	43	1.16058549103517	16	2	male	0	1	NA
CAM4008AH	12	placebo	4	64	0	120	2	67.5	-0.128436763550668	-1.08741088940312	-0.825647422720753	-1.33264407035691	3	-1.08190079416026	15	14	male	0	14	12.9387755102041
CAM4008AH	0	placebo	4	64	113	86	34	45	-1.01217596229379	0.240770424907566	-0.0055661624003646	0.0878430978852623	24	0.107682453464155	19	14	male	0	14	12.9387755102041
CAM4008AH	8	placebo	4	64	16	120	1	100	1.14807541241163	-1.08741088940312	-0.825647422720753	-1.33264407035691	3	-1.08190079416026	7	14	male	0	14	12.9387755102041
CAM4008AH	24	placebo	4	64	16	116	45	100	1.14807541241163	-1.08741088940312	-0.825647422720753	-0.859148347609517	6	-0.924068886577798	19	14	male	0	14	12.9387755102041
CAM4008AH	4	placebo	4	64	0	110	15	100	1.14807541241163	-1.08741088940312	-0.210586477480462	-1.49047597793937	5	-0.929491114940986	4	14	male	0	14	12.9387755102041
CAM4009LS	4	placebo	2	56	154	35	60	67.5	-0.128436763550668	-1.08741088940312	-0.415606792560559	-0.385652624862128	11	-0.629556768941937	2	11	male	2	12	22.0408163265306
CAM4009LS	0	placebo	2	56	147	57	68	67.5	-0.128436763550668	-0.423320232247779	0.404474467759829	-0.859148347609517	16	-0.292664704032489	2	11	male	2	12	22.0408163265306
CAM4009LS	8	placebo	2	56	78	46	46	100	1.14807541241163	-0.589342896536616	-1.03066773780085	-1.33264407035691	5	-0.984218234898124	3	11	male	2	12	22.0408163265306
CAM4010LF	0	placebo	2	56	172	54	58	100	1.14807541241163	0.738838417774075	0.404474467759829	0.561338820632652	32	0.568217235388852	14	12	male	6	14	16.0952380952381
CAM4010LF	24	placebo	2	56	3	109	1	100	1.14807541241163	-0.921388225114288	-1.23568805288095	-1.49047597793937	1	-1.2158507519782	1	12	male	6	14	16.0952380952381
CAM4010LF	8	placebo	2	56	41	70	16	100	1.14807541241163	0.240770424907566	-0.0055661624003646	0.561338820632652	27	0.265514361046618	5	12	male	6	14	16.0952380952381
CAM4010LF	12	placebo	2	56	0	116	0	100	1.14807541241163	-1.08741088940312	-1.23568805288095	-1.49047597793937	0	-1.27119164007448	0	12	male	6	14	16.0952380952381
CAM4010LF	4	placebo	2	56	12	23	7	90	0.755302435192459	-0.755365560825452	-1.03066773780085	-0.0699888096972009	12	-0.618674036107834	10	12	male	6	14	16.0952380952381
CAM4011JC	8	sativex	2	56	141	40	56	90	0.755302435192459	1.73497440350709	0.814515097920023	1.35049835854497	45	1.29999595332403	21	7	female	0	10	30.8571428571429
CAM4011JC	0	sativex	2	56	172	23	58	57.5	-0.521209740769835	0.738838417774075	0.609494782839926	1.6661621737099	40	1.0048317914413	27	7	female	0	10	30.8571428571429
CAM4011JC	4	sativex	2	56	144	42	54	100	1.14807541241163	0.738838417774075	0.404474467759829	0.403506913050189	31	0.515606599528031	20	7	female	0	10	30.8571428571429
CAM4012GH	24	placebo	2	56	0	115	8	100	1.14807541241163	-1.08741088940312	-1.23568805288095	-0.543484532444591	6	-0.955527824909554	0	6	female	0	5	22.2857142857143
CAM4012GH	0	placebo	2	56	137	35	33	45	-1.01217596229379	0.904861082062911	1.22455572808022	1.50833026612743	43	1.21258235875685	2	6	female	0	5	22.2857142857143
CAM4012GH	4	placebo	2	56	70	87	40	65	-0.226630007855459	-0.589342896536616	-0.210586477480462	0.0878430978852623	18	-0.237362092043938	2	6	female	0	5	22.2857142857143
CAM4013DL	0	sativex	2	48	29	77	22	67.5	-0.128436763550668	0.738838417774075	-0.210586477480462	-0.543484532444591	22	-0.00507753071699255	10	3	male	0	3	16
CAM4014AW	24	placebo	2	56	53	59	41	100	1.14807541241163	-0.589342896536616	-0.415606792560559	-0.0699888096972009	16	-0.358312832931458	9	18	male	0	2	NA
CAM4014AW	0	placebo	2	56	123	30	58	55	-0.619402985074627	-0.921388225114288	0.404474467759829	-1.17481216277444	11	-0.563908640042968	18	18	male	0	2	NA
CAM4015KR	0	sativex	1	28	6	68	17	55	-0.619402985074627	-0.589342896536616	-0.415606792560559	-0.0699888096972009	16	-0.358312832931458	21	17	female	0	1	NA
CAM4016JB	0	placebo	1.75	49	195	54	67	57.5	-0.521209740769835	2.39906506066244	2.04463698840061	1.82399408129236	58	2.0892320434518	23	9	female	0	8	31.4285714285714
CAM4016JB	4	placebo	1.75	49	116	34	57	22.5	-1.89591516103692	2.39906506066244	1.42957604316031	1.82399408129236	55	1.8842117283717	27	9	female	0	8	31.4285714285714
CAM4017DV	0	sativex	4	112	142	23	65	100	1.14807541241163	0.738838417774075	-0.825647422720753	1.6661621737099	33	0.526451056254406	21	9	male	0	1	NA
CAM4018AM	0	sativex	1.75	45.5	81	70	48	100	1.14807541241163	-0.257297567958943	-1.03066773780085	1.50833026612743	25	0.073454986789213	23	10	male	0	14	21.6607142857143
CAM4018AM	4	sativex	1.75	45.5	20	70	17	100	1.14807541241163	-0.755365560825452	-0.415606792560559	0.877002635797579	21	-0.0979899058628106	13	10	male	0	14	21.6607142857143
CAM4018AM	12	sativex	1.75	45.5	22	76	21	100	1.14807541241163	-0.257297567958943	-0.415606792560559	0.561338820632652	22	-0.0371885132956165	16	10	male	0	14	21.6607142857143
CAM4018AM	24	sativex	1.75	45.5	4	115	6	77.5	0.2643362136685	-0.755365560825452	-1.23568805288095	-1.49047597793937	2	-1.16050986388192	15	10	male	0	14	21.6607142857143
CAM4018AM	8	sativex	1.75	45.5	41	101	28	100	1.14807541241163	-0.423320232247779	-1.03066773780085	0.877002635797579	20	-0.19232844475035	12	10	male	0	14	21.6607142857143
CAM4019RF	0	placebo	0.33	9.24	145	39	39	100	1.14807541241163	1.07088374635175	1.42957604316031	1.03483454338004	42	1.17843144429737	23	0	female	0	1	NA
CAM4019RF	24	placebo	0.33	9.24	0	120	0	100	1.14807541241163	-1.08741088940312	-1.23568805288095	-1.49047597793937	0	-1.27119164007448	4	0	female	0	1	NA
CAM4020MH	8	sativex	1.5	42	63	112	45	100	1.14807541241163	-0.921388225114288	-1.03066773780085	-0.701316440027054	7	-0.884457467647397	1	2	male	6	13	32
CAM4020MH	12	sativex	1.5	42	14	101	42	100	1.14807541241163	-0.755365560825452	-0.210586477480462	-1.17481216277444	9	-0.713588067026786	8	2	male	6	13	32
CAM4020MH	0	sativex	1.5	42	177	NA	60	55	-0.619402985074627	2.06701973208477	1.83961667332051	1.82399408129236	55	1.91021016223254	21	2	male	6	13	32
CAM4020MH	4	sativex	1.5	42	114	13	51	90	0.755302435192459	0.904861082062911	2.04463698840061	0.561338820632652	41	1.17027896369872	0	2	male	6	13	32
CAM4020MH	24	sativex	1.5	42	0	119	4	100	1.14807541241163	-1.08741088940312	-1.23568805288095	-1.17481216277444	2	-1.16597036835284	1	2	male	6	13	32
CAM4021NK	4	sativex	5	140	78	76	38	100	1.14807541241163	-0.755365560825452	-1.23568805288095	-1.49047597793937	2	-1.16050986388192	11	20	male	6	13	15.1746031746032
CAM4021NK	8	sativex	5	140	46	77	21	100	1.14807541241163	-1.08741088940312	-1.23568805288095	-0.859148347609517	4	-1.0607490966312	1	20	male	6	13	15.1746031746032
CAM4021NK	0	sativex	5	140	93	54	37	77.5	0.2643362136685	-0.257297567958943	-0.0055661624003646	-0.227820717279664	19	-0.163561482546324	11	20	male	6	13	15.1746031746032
CAM4021NK	24	sativex	5	140	6	120	4	100	1.14807541241163	-1.08741088940312	-1.03066773780085	-1.49047597793937	1	-1.20285153504778	0	20	male	6	13	15.1746031746032
CAM4021NK	12	sativex	5	140	15	120	20	100	1.14807541241163	-1.08741088940312	-1.23568805288095	-1.49047597793937	0	-1.27119164007448	0	20	male	6	13	15.1746031746032
CAM4022AS	4	placebo	2.5	70	86	42	65	70	-0.0302435192458757	-0.423320232247779	-0.0055661624003646	-0.701316440027054	15	-0.376734278225066	19	4	male	0	5	8
CAM4022AS	0	placebo	2.5	70	75	50	20	100	1.14807541241163	-0.257297567958943	-0.0055661624003646	-0.0699888096972009	20	-0.110950846685503	13	4	male	0	5	8
CAM4023BS	4	sativex	1.25	20	87	69	42	100	1.14807541241163	-0.423320232247779	0.814515097920023	0.877002635797579	29	0.422732500489941	1	4	male	2	13	23.1428571428571
CAM4023BS	0	sativex	1.25	20	125	57	37	45	-1.01217596229379	0.904861082062911	1.83961667332051	1.35049835854497	45	1.36499203797613	10	4	male	2	13	23.1428571428571
CAM4023BS	12	sativex	1.25	20	139	75	29	75	0.166142969363708	1.40292907492942	2.04463698840061	1.35049835854497	49	1.59935480729166	10	4	male	2	13	23.1428571428571
CAM4024JJ	0	placebo	1	24	95	82	68	77.5	0.2643362136685	-0.755365560825452	0.404474467759829	-0.543484532444591	16	-0.298125208503405	14	8	male	5	13	21.3968253968254
CAM4024JJ	4	placebo	1	24	23	69	55	100	1.14807541241163	-1.08741088940312	-0.0055661624003646	-1.17481216277444	8	-0.755929738192644	3	8	male	5	13	21.3968253968254
CAM4024JJ	24	placebo	1	24	25	103	26	100	1.14807541241163	-1.08741088940312	-1.03066773780085	-1.49047597793937	1	-1.20285153504778	0	8	male	5	13	21.3968253968254
CAM4024JJ	8	placebo	1	24	17	94	12	100	1.14807541241163	-0.921388225114288	-0.415606792560559	-1.33264407035691	6	-0.889879696010585	4	8	male	5	13	21.3968253968254
CAM4024JJ	12	placebo	1	24	34	107	15	100	1.14807541241163	-0.921388225114288	-0.415606792560559	-0.385652624862128	12	-0.574215880845658	5	8	male	5	13	21.3968253968254
CAM4025IZ	0	placebo	0.5	12.5	71	35	32	45	-1.01217596229379	-1.08741088940312	-0.0055661624003646	0.0878430978852623	16	-0.335044651306076	3	5	male	6	13	16.6530612244898
CAM4025IZ	12	placebo	0.5	12.5	52	75	23	90	0.755302435192459	-1.08741088940312	-1.03066773780085	-0.859148347609517	5	-0.992408991604497	1	5	male	6	13	16.6530612244898
CAM4025IZ	24	placebo	0.5	12.5	17	92	6	77.5	0.2643362136685	-1.08741088940312	-1.03066773780085	-1.49047597793937	1	-1.20285153504778	0	5	male	6	13	16.6530612244898
CAM4025IZ	4	placebo	0.5	12.5	38	76	50	100	1.14807541241163	-0.755365560825452	-0.415606792560559	-0.701316440027054	11	-0.624096264471022	3	5	male	6	13	16.6530612244898
CAM4025IZ	8	placebo	0.5	12.5	18	96	22	100	1.14807541241163	-1.08741088940312	-1.23568805288095	-1.33264407035691	1	-1.21858100421366	0	5	male	6	13	16.6530612244898
CAM4026VR	0	sativex	3	84	106	39	35	90	0.755302435192459	-0.755365560825452	-0.210586477480462	-0.385652624862128	14	-0.45053488772268	6	4	male	0	1	NA
CAM4027KM	0	placebo	2	48	45	22	39	67.5	-0.128436763550668	-0.921388225114288	-0.825647422720753	-1.49047597793937	3	-1.0791705419248	9	19	female	0	7	24.5714285714286
CAM4027KM	4	placebo	2	48	22	84	7	100	1.14807541241163	-0.755365560825452	-0.825647422720753	-1.17481216277444	6	-0.918608382106883	6	19	female	0	7	24.5714285714286
CAM4028BM	0	sativex	5	140	177	53	64	45	-1.01217596229379	0.406793089196402	1.42957604316031	0.561338820632652	35	0.79923598432979	24	25	female	6	14	30.9464285714286
CAM4028BM	4	sativex	5	140	136	59	25	22.5	-1.89591516103692	0.406793089196402	0.404474467759829	0.0878430978852623	27	0.299703551613831	21	25	female	6	14	30.9464285714286
CAM4028BM	8	sativex	5	140	107	101	25	32.5	-1.50314218381775	-0.921388225114288	-0.210586477480462	-0.543484532444591	12	-0.55848641167978	17	25	female	6	14	30.9464285714286
CAM4028BM	24	sativex	5	140	17	88	59	55	-0.619402985074627	0.406793089196402	0.814515097920023	0.561338820632652	32	0.594215669249693	21	25	female	6	14	30.9464285714286
CAM4028BM	12	sativex	5	140	25	99	25	22.5	-1.89591516103692	0.904861082062911	0.609494782839926	0.561338820632652	34	0.69189822851183	18	25	female	6	14	30.9464285714286
CAM4029BG	0	placebo	3	84	86	31	66	87.5	0.657109190887667	-0.755365560825452	-0.210586477480462	-0.227820717279664	15	-0.397924251861859	0	10	male	0	2	NA
CAM4030KM	0	placebo	3	81	91	33	15	100	1.14807541241163	-1.08741088940312	-1.23568805288095	-1.17481216277444	2	-1.16597036835284	17	27	female	6	14	28.031746031746
CAM4030KM	8	placebo	3	81	99	40	29	100	1.14807541241163	-0.755365560825452	-0.825647422720753	-1.17481216277444	6	-0.918608382106883	20	27	female	6	14	28.031746031746
CAM4030KM	12	placebo	3	81	28	39	8	100	1.14807541241163	-1.08741088940312	-0.415606792560559	-1.49047597793937	4	-0.997831219967685	5	27	female	6	14	28.031746031746
CAM4030KM	24	placebo	3	81	52	91	7	100	1.14807541241163	-1.08741088940312	-1.03066773780085	-1.49047597793937	1	-1.20285153504778	4	27	female	6	14	28.031746031746
CAM4030KM	4	placebo	3	81	77	50	25	45	-1.01217596229379	-0.921388225114288	-0.825647422720753	-1.49047597793937	3	-1.0791705419248	13	27	female	6	14	28.031746031746
CAM4031JR	0	sativex	0.571	15.988	151	54	59	45	-1.01217596229379	0.738838417774075	-0.0055661624003646	0.0878430978852623	27	0.273705117752991	6	1	female	3	6	20.2142857142857
CAM4031JR	4	sativex	0.571	15.988	87	51	53	67.5	-0.128436763550668	0.240770424907566	-0.415606792560559	0.719170728215116	26	0.181444786854041	20	1	female	3	6	20.2142857142857
CAM4032HT	0	placebo	1	28	78	27	54	32.5	-1.50314218381775	-0.921388225114288	-0.0055661624003646	-1.17481216277444	9	-0.700588850096366	11	10	male	6	14	32
CAM4032HT	8	placebo	1	28	84	64	24	10	-2.38688138256088	-0.257297567958943	-0.0055661624003646	-0.385652624862128	18	-0.216172118407145	11	10	male	6	14	32
CAM4032HT	12	placebo	1	28	56	54	20	22.5	-1.89591516103692	-0.755365560825452	-0.825647422720753	-1.33264407035691	5	-0.971219017967704	15	10	male	6	14	32
CAM4032HT	24	placebo	1	28	87	38	58	45	-1.01217596229379	0.0747477606187295	0.609494782839926	-0.385652624862128	23	0.0995299728655095	5	10	male	6	14	32
CAM4032HT	4	placebo	1	28	76	26	62	55	-0.619402985074627	-0.755365560825452	-0.210586477480462	-1.33264407035691	8	-0.766198702887607	3	10	male	6	14	32
CAM4033SD	4	placebo	0.5	6	156	73	47	22.5	-1.89591516103692	1.07088374635175	1.63459635824041	-0.385652624862128	34	0.773275826576677	28	25	female	0	7	22.0285714285714
CAM4033SD	8	placebo	0.5	6	NA	NA	NA	NA	NA	NA	NA	NA	NA	NA	NA	25	female	0	7	22.0285714285714
CAM4033SD	24	placebo	0.5	6	153	113	41	57.5	-0.521209740769835	1.23690641064058	1.63459635824041	1.03483454338004	44	1.30211243742035	16	25	female	0	7	22.0285714285714
CAM4033SD	0	placebo	0.5	6	149	91	32	10	-2.38688138256088	1.23690641064058	0.814515097920023	-0.701316440027054	29	0.450035022844518	28	25	female	0	7	22.0285714285714
CAM4034JB	4	sativex	2	34	43	34	7	100	1.14807541241163	-1.08741088940312	-0.210586477480462	-0.859148347609517	9	-0.719048571497701	6	8	male	0	7	6.21428571428573
CAM4034JB	12	sativex	2	34	26	46	40	100	1.14807541241163	-0.755365560825452	-0.825647422720753	-0.701316440027054	9	-0.76077647452442	0	8	male	0	7	6.21428571428573
CAM4034JB	0	sativex	2	34	48	36	18	100	1.14807541241163	-1.08741088940312	-0.825647422720753	-0.0699888096972009	11	-0.661015707273693	5	8	male	0	7	6.21428571428573
CAM4035SB	0	sativex	4	112	177	30	54	55	-0.619402985074627	0.0747477606187295	0.814515097920023	0.403506913050189	29	0.430923257196314	19	24	male	0	4	31.3571428571429
CAM4035SB	8	sativex	4	112	4	116	11	100	1.14807541241163	-1.08741088940312	-1.23568805288095	-1.49047597793937	0	-1.27119164007448	0	24	male	0	4	31.3571428571429
CAM4035SB	24	sativex	4	112	5	120	0	100	1.14807541241163	-0.921388225114288	-1.23568805288095	-1.49047597793937	1	-1.2158507519782	15	24	male	0	4	31.3571428571429
LC1001RB	0	sativex	2.5	70	246	25	64	45	-1.01217596229379	2.06701973208477	2.86471824872099	1.82399408129236	60	2.25191068736604	27	8	male	4	2	18.0952380952381
LC1001RB	4	sativex	2.5	70	217	NA	37	100	1.14807541241163	0.406793089196402	1.63459635824041	1.50833026612743	42	1.18323990452142	16	8	male	4	2	18.0952380952381
LC1002EB	0	sativex	1.25	35	19	37	43	100	1.14807541241163	0.738838417774075	0.404474467759829	-0.0699888096972009	28	0.357774691945568	6	18	male	5	9	13.5510204081633
LC1002EB	8	sativex	1.25	35	0	114	4	100	1.14807541241163	-1.08741088940312	-0.415606792560559	-0.543484532444591	10	-0.682167404802758	8	18	male	5	9	13.5510204081633
LC1002EB	12	sativex	1.25	35	0	120	NA	100	1.14807541241163	-1.08741088940312	-1.23568805288095	-1.49047597793937	0	-1.27119164007448	21	18	male	5	9	13.5510204081633
LC1002EB	24	sativex	1.25	35	0	120	0	100	1.14807541241163	-1.08741088940312	-1.23568805288095	-1.49047597793937	0	-1.27119164007448	0	18	male	5	9	13.5510204081633
LC1002EB	4	sativex	1.25	35	44	115	22	90	0.755302435192459	0.572815753485238	-0.415606792560559	0.561338820632652	27	0.239515927185777	7	18	male	5	9	13.5510204081633
LC1003DS	0	placebo	1.5	42	181	39	47	45	-1.01217596229379	0.738838417774075	-0.415606792560559	1.35049835854497	33	0.557909994586162	22	15	male	0	4	29
LC1004AS	4	placebo	1	28	57	48	36	57.5	-0.521209740769835	-1.08741088940312	0.404474467759829	0.877002635797579	23	0.0646887380514279	5	10	female	0	3	NA
LC1004AS	8	placebo	1	28	58	45	37	57.5	-0.521209740769835	0.572815753485238	0.609494782839926	-0.0699888096972009	28	0.370773908875988	3	10	female	0	3	NA
LC1004AS	12	placebo	1	28	46	40	NA	67.5	-0.128436763550668	0.406793089196402	0.609494782839926	0.719170728215116	32	0.578486200083815	2	10	female	0	3	NA
LC1004AS	0	placebo	1	28	95	74	28	57.5	-0.521209740769835	-0.755365560825452	0.199454152679732	0.719170728215116	23	0.0544197733564653	7	10	female	0	3	NA
LC1004AS	24	placebo	1	28	72	74	38	77.5	0.2643362136685	0.738838417774075	2.4546776185608	1.50833026612743	48	1.56728210082077	1	10	female	0	3	NA
LC1005BJ	0	sativex	2.5	70	153	33	33	100	1.14807541241163	0.904861082062911	1.22455572808022	1.03483454338004	40	1.05475045117439	19	6	male	4	8	1.9047619047619
LC1005BJ	4	sativex	2.5	70	169	41	28	100	1.14807541241163	0.406793089196402	-0.210586477480462	1.03483454338004	30	0.410347051698661	12	6	male	4	8	1.9047619047619
LC1005BJ	8	sativex	2.5	70	NA	NA	NA	NA	NA	NA	NA	NA	NA	NA	NA	6	male	4	8	1.9047619047619
LC1006AG	0	sativex	2	56	45	35	15	100	1.14807541241163	-0.755365560825452	-0.825647422720753	-1.49047597793937	4	-1.02382965382853	0	14	female	0	1	NA
LC1007AG	0	placebo	1	28	86	48	24	100	1.14807541241163	-0.589342896536616	-1.23568805288095	-0.859148347609517	7	-0.89472643234236	0	16	male	4	10	5.87755102040816
LC1007AG	4	placebo	1	28	85	45	27	100	1.14807541241163	-0.921388225114288	-1.03066773780085	-1.33264407035691	3	-1.09490001109068	5	16	male	4	10	5.87755102040816
LC1007AG	8	placebo	1	28	64	55	34	90	0.755302435192459	-0.755365560825452	0.199454152679732	0.0878430978852623	19	-0.156022770086819	4	16	male	4	10	5.87755102040816
LC1007AG	12	placebo	1	28	62	57	28	100	1.14807541241163	-0.921388225114288	-1.03066773780085	-0.859148347609517	6	-0.937068103508219	4	16	male	4	10	5.87755102040816
LC1009NW	4	placebo	2	56	135	45	31	57.5	-0.521209740769835	0.406793089196402	-0.0055661624003646	0.403506913050189	27	0.268244613282075	11	13	female	3	12	13.469387755102
LC1009NW	8	placebo	2	56	96	34	66	35	-1.40494893951296	2.06701973208477	0.404474467759829	1.50833026612743	46	1.32660815532401	14	13	female	3	12	13.469387755102
LC1009NW	12	placebo	2	56	39	NA	45	77.5	0.2643362136685	-0.755365560825452	-1.03066773780085	-0.543484532444591	9	-0.776505943690298	14	13	female	3	12	13.469387755102
LC1009NW	0	placebo	2	56	142	28	42	57.5	-0.521209740769835	1.40292907492942	0.814515097920023	0.403506913050189	37	0.873650361966544	14	13	female	3	12	13.469387755102
LC1010LL	0	placebo	1.5	39	139	57	34	57.5	-0.521209740769835	0.904861082062911	1.83961667332051	-0.0699888096972009	36	0.89149631522874	5	4	male	0	3	1.14285714285714
LC1010LL	4	placebo	1.5	39	NA	NA	NA	NA	NA	NA	NA	NA	NA	NA	NA	4	male	0	3	1.14285714285714
LC1011JG	0	sativex	2	56	44	69	26	70	-0.0302435192458757	1.56895173921826	-0.210586477480462	1.03483454338004	37	0.797733268372612	6	4	male	1	3	5.14285714285714
LC1011JG	4	sativex	2	56	NA	NA	NA	NA	NA	NA	NA	NA	NA	NA	NA	4	male	1	3	5.14285714285714
LC1012CW	0	sativex	0.2	4	59	67	24	70	-0.0302435192458757	-0.0912749036701068	-1.03066773780085	-0.227820717279664	15	-0.44992111958354	16	5	male	2	13	3.38775510204082
LC1012CW	8	sativex	0.2	4	27	85	14	90	0.755302435192459	-1.08741088940312	-1.03066773780085	-0.543484532444591	7	-0.887187719882855	5	5	male	2	13	3.38775510204082
LC1012CW	12	sativex	0.2	4	3	105	0	60	-0.423016496465043	-1.08741088940312	-1.23568805288095	-1.49047597793937	0	-1.27119164007448	14	5	male	2	13	3.38775510204082
LC1012CW	4	sativex	0.2	4	30	31	NA	80	0.362529457973292	-0.755365560825452	-1.23568805288095	-0.0699888096972009	11	-0.687014141134533	11	5	male	2	13	3.38775510204082
LC1013TN	0	sativex	1	28	96	24	45	100	1.14807541241163	0.738838417774075	0.199454152679732	1.6661621737099	38	0.868151581387901	7	17	male	6	13	6.73214285714286
LC1013TN	8	sativex	1	28	84	64	47	90	0.755302435192459	0.406793089196402	-0.210586477480462	0.403506913050189	26	0.199904508255377	8	17	male	6	13	6.73214285714286
LC1013TN	12	sativex	1	28	61	57	36	90	0.755302435192459	1.23690641064058	0.404474467759829	0.561338820632652	35	0.734239899677689	8	17	male	6	13	6.73214285714286
LC1013TN	4	sativex	1	28	36	68	43	90	0.755302435192459	0.0747477606187295	-0.415606792560559	0.403506913050189	23	0.0208826270361199	14	17	male	6	13	6.73214285714286
LC1014CS	0	placebo	1	21	120	55	22	67.5	-0.128436763550668	-0.423320232247779	-0.210586477480462	1.03483454338004	25	0.133642611217267	17	13	male	4	8	23.0857142857143
LC1014CS	4	placebo	1	21	62	49	34	70	-0.0302435192458757	-0.921388225114288	-0.825647422720753	0.561338820632652	16	-0.39523227573413	18	13	male	4	8	23.0857142857143
LC1015BB	4	placebo	2	56	NA	55	40	22.5	-1.89591516103692	0.406793089196402	-0.825647422720753	-0.385652624862128	18	-0.268168986128826	13	21	male	2	8	11.4
LC1015BB	12	placebo	2	56	121	NA	52	45	-1.01217596229379	-0.257297567958943	0.199454152679732	-0.385652624862128	19	-0.147832013380446	4	21	male	2	8	11.4
LC1015BB	24	placebo	2	56	167	78	50	77.5	0.2643362136685	0.572815753485238	-0.210586477480462	-0.227820717279664	23	0.0448028529083709	13	21	male	2	8	11.4
LC1015BB	0	placebo	2	56	241	76	NA	45	-1.01217596229379	1.56895173921826	1.42957604316031	1.50833026612743	48	1.50228601616867	24	21	male	2	8	11.4
LC1016BY	4	placebo	14	392	54	28	26	90	0.755302435192459	-0.755365560825452	-0.825647422720753	-0.385652624862128	11	-0.655555202802777	9	8	male	4	12	24.031746031746
LC1016BY	8	placebo	14	392	64	42	32	100	1.14807541241163	-0.921388225114288	-1.03066773780085	0.403506913050189	14	-0.51618301662165	7	8	male	4	12	24.031746031746
LC1016BY	12	placebo	14	392	11	56	20	100	1.14807541241163	-1.08741088940312	-1.23568805288095	-0.227820717279664	8	-0.850306553187912	4	8	male	4	12	24.031746031746
LC1016BY	0	placebo	14	392	73	35	15	45	-1.01217596229379	0.240770424907566	0.814515097920023	0.877002635797579	33	0.644096052875056	8	8	male	4	12	24.031746031746
LC1017DS	4	sativex	0.75	15	32	77	15	100	1.14807541241163	-0.921388225114288	-1.23568805288095	-0.227820717279664	9	-0.794965665091633	9	10	male	3	12	25.1428571428571
LC1017DS	12	sativex	0.75	15	17	90	10	100	1.14807541241163	-0.755365560825452	-1.23568805288095	-0.543484532444591	8	-0.844846048716997	14	10	male	3	12	25.1428571428571
LC1017DS	0	sativex	0.75	15	21	NA	21	90	0.755302435192459	-0.589342896536616	-1.23568805288095	-0.0699888096972009	12	-0.631673253038255	5	10	male	3	12	25.1428571428571
LC1018RJ	0	placebo	2	50	93	12	50	10	-2.38688138256088	0.904861082062911	1.42957604316031	0.719170728215116	39	1.01786928447945	21	3	NA	4	13	31
LC1018RJ	4	placebo	2	50	142	27	61	10	-2.38688138256088	1.90099706779593	2.6596979336409	1.6661621737099	57	2.07561905838224	28	3	NA	4	13	31
LC1018RJ	12	placebo	2	50	81	NA	49	22.5	-1.89591516103692	-0.423320232247779	2.6596979336409	1.50833026612743	42	1.24823598917352	28	3	NA	4	13	31
LC1018RJ	24	placebo	2	50	106	18	48	32.5	-1.50314218381775	1.40292907492942	0.814515097920023	1.03483454338004	41	1.08409290540983	19	3	NA	4	13	31
LC1018RJ	8	placebo	2	50	105	25	71	10	-2.38688138256088	0.904861082062911	2.6596979336409	1.35049835854497	49	1.63835245808293	25	3	NA	4	13	31
LC1019BC	0	placebo	2	56	129	67	28	100	1.14807541241163	-0.257297567958943	2.6596979336409	1.6661621737099	44	1.35618751313062	0	7	male	3	13	26.3571428571429
LC1019BC	8	placebo	2	56	120	75	38	100	1.14807541241163	1.07088374635175	1.83961667332051	1.82399408129236	49	1.57816483365487	28	7	male	3	13	26.3571428571429
LC1019BC	12	placebo	2	56	127	NA	30	57.5	-0.521209740769835	0.572815753485238	2.04463698840061	1.6661621737099	46	1.42787163853191	18	7	male	3	13	26.3571428571429
LC1019BC	4	placebo	2	56	99	52	29	70	-0.0302435192458757	-0.423320232247779	1.83961667332051	1.50833026612743	38	0.97487556906672	10	7	male	3	13	26.3571428571429
LC1020SP	0	placebo	3.5	94.5	172	30	50	57.5	-0.521209740769835	0.904861082062911	1.83961667332051	1.6661621737099	47	1.47021330969777	18	10	male	1	6	24
LC1020SP	4	placebo	3.5	94.5	172	7	53	45	-1.01217596229379	0.904861082062911	2.4546776185608	0.719170728215116	44	1.35956980961294	19	10	male	1	6	24
LC1022MF	4	sativex	2.5	70	67	11	34	100	1.14807541241163	-0.755365560825452	-0.415606792560559	-0.543484532444591	12	-0.571485628610201	0	15	male	1	12	32
LC1022MF	8	sativex	2.5	70	36	16	46	90	0.755302435192459	-0.257297567958943	-0.825647422720753	-0.385652624862128	14	-0.489532538513941	5	15	male	1	12	32
LC1022MF	12	sativex	2.5	70	33	14	43	90	0.755302435192459	-1.08741088940312	-0.415606792560559	-0.859148347609517	8	-0.7873886765244	8	15	male	1	12	32
LC1022MF	24	sativex	2.5	70	34	20	0	90	0.755302435192459	-1.08741088940312	-1.03066773780085	-0.543484532444591	7	-0.887187719882855	7	15	male	1	12	32
LC1022MF	0	sativex	2.5	70	76	NA	26	67.5	-0.128436763550668	-0.755365560825452	0.404474467759829	0.719170728215116	24	0.122759878383164	2	15	male	1	12	32
LC1023RG	0	sativex	3	84	186	8	52	100	1.14807541241163	1.23690641064058	-0.210586477480462	1.6661621737099	39	0.897494035623339	21	17	male	0	2	NA
LC1024AC	0	sativex	2	56	110	32	34	80	0.362529457973292	-1.08741088940312	-0.0055661624003646	-1.33264407035691	7	-0.808540374053466	1	13	male	2	12	31.3650793650794
LC1024AC	4	sativex	2	56	17	63	27	70	-0.0302435192458757	-1.08741088940312	-1.23568805288095	-0.227820717279664	8	-0.850306553187912	4	13	male	2	12	31.3650793650794
LC1024AC	8	sativex	2	56	29	62	26	100	1.14807541241163	-1.08741088940312	-1.23568805288095	-0.385652624862128	7	-0.902917189048733	0	13	male	2	12	31.3650793650794
LC1024AC	24	sativex	2	56	12	76	20	70	-0.0302435192458757	-1.08741088940312	-1.23568805288095	-1.49047597793937	0	-1.27119164007448	1	13	male	2	12	31.3650793650794
LC1024AC	12	sativex	2	56	35	62	30	80	0.362529457973292	-1.08741088940312	-1.23568805288095	-1.17481216277444	2	-1.16597036835284	2	13	male	2	12	31.3650793650794
LC1025JM	0	placebo	1.75	42	146	38	NA	32.5	-1.50314218381775	1.56895173921826	0.814515097920023	0.719170728215116	40	1.03421252178447	16	12	male	2	12	21.2142857142857
LC1025JM	4	placebo	1.75	42	118	25	48	32.5	-1.50314218381775	2.06701973208477	0.814515097920023	1.03483454338004	45	1.30545645779494	16	12	male	2	12	21.2142857142857
LC1025JM	12	placebo	1.75	42	63	46	41	45	-1.01217596229379	1.07088374635175	0.814515097920023	0.0878430978852623	33	0.657747314052344	15	12	male	2	12	21.2142857142857
LC1025JM	24	placebo	1.75	42	93	55	NA	32.5	-1.50314218381775	1.23690641064058	-0.210586477480462	0.403506913050189	31	0.47660894873677	12	12	male	2	12	21.2142857142857
LC1025JM	8	placebo	1.75	42	105	45	42	45	-1.01217596229379	1.23690641064058	0.609494782839926	1.35049835854497	41	1.06563318400849	17	12	male	2	12	21.2142857142857
LC1026SP	0	placebo	2	42	92	68	41	45	-1.01217596229379	1.56895173921826	-0.415606792560559	-0.385652624862128	27	0.255897440598523	20	28	male	5	13	13.9591836734694
LC1026SP	4	placebo	2	42	91	61	36	100	1.14807541241163	1.56895173921826	-0.825647422720753	0.403506913050189	30	0.382270409849231	20	28	male	5	13	13.9591836734694
LC1026SP	12	placebo	2	42	91	76	27	45	-1.01217596229379	1.40292907492942	-0.210586477480462	0.719170728215116	34	0.637171108554691	18	28	male	5	13	13.9591836734694
LC1026SP	8	placebo	2	42	76	57	35	65	-0.226630007855459	1.73497440350709	-1.03066773780085	-0.227820717279664	26	0.158828649475526	23	28	male	5	13	13.9591836734694
LC1027DK	0	sativex	0.55	15.4	95	67	41	90	0.755302435192459	-0.921388225114288	-1.03066773780085	-0.543484532444591	8	-0.831846831786576	0	38	male	2	8	1.04761904761905
LC1027DK	4	sativex	0.55	15.4	70	60	35	87.5	0.657109190887667	-0.755365560825452	-1.03066773780085	-0.543484532444591	9	-0.776505943690298	1	38	male	2	8	1.04761904761905
LC1027DK	12	sativex	0.55	15.4	0	108	6	100	1.14807541241163	-1.08741088940312	-0.825647422720753	-0.543484532444591	8	-0.818847614856156	6	38	male	2	8	1.04761904761905
LC1027DK	24	sativex	0.55	15.4	0	114	1	100	1.14807541241163	-0.755365560825452	-1.03066773780085	-1.49047597793937	3	-1.09216975885522	6	38	male	2	8	1.04761904761905
LC1027DK	8	sativex	0.55	15.4	71	102	27	45	-1.01217596229379	-1.08741088940312	-0.825647422720753	-1.33264407035691	3	-1.08190079416026	7	38	male	2	8	1.04761904761905
LC1028MK	0	placebo	1	28	85	19	49	57.5	-0.521209740769835	-0.589342896536616	-0.415606792560559	-0.385652624862128	14	-0.463534104653101	21	23	male	0	12	7.17142857142857
LC1028MK	12	placebo	1	28	23	23	17	80	0.362529457973292	-0.755365560825452	-1.23568805288095	-0.859148347609517	6	-0.950067320438639	9	23	male	0	12	7.17142857142857
LC1028MK	24	placebo	1	28	41	25	37	67.5	-0.128436763550668	-0.755365560825452	-1.03066773780085	-0.543484532444591	9	-0.776505943690298	14	23	male	0	12	7.17142857142857
LC1028MK	4	placebo	1	28	13	53	NA	67.5	-0.128436763550668	-0.921388225114288	-1.03066773780085	-0.701316440027054	7	-0.884457467647397	14	23	male	0	12	7.17142857142857
LC1029JK	0	sativex	7	196	76	NA	35	55	-0.619402985074627	-0.257297567958943	-0.415606792560559	-0.385652624862128	16	-0.352852328460543	20	10	male	0	3	21.7142857142857
LC1030PG	0	sativex	2	40	93	45	32	57.5	-0.521209740769835	1.40292907492942	1.63459635824041	0.561338820632652	42	1.19962141793416	21	19	male	1	5	11.5714285714285
LC1030PG	4	sativex	2	40	68	51	19	45	-1.01217596229379	0.406793089196402	-0.415606792560559	-0.543484532444591	19	-0.184099411936249	12	19	male	1	5	11.5714285714285
LC1031LM	0	placebo	6	168	123	33	36	100	1.14807541241163	0.406793089196402	-0.0055661624003646	0.877002635797579	30	0.426076520864539	21	36	male	3	9	31.3469387755102
LC1031LM	4	placebo	6	168	65	32	36	100	1.14807541241163	-0.257297567958943	-0.0055661624003646	0.877002635797579	26	0.204712968479424	13	36	male	3	9	31.3469387755102
LC1031LM	8	placebo	6	168	99	35	32	100	1.14807541241163	1.07088374635175	-0.415606792560559	0.403506913050189	29	0.352927955613793	9	36	male	3	9	31.3469387755102
LC1031LM	24	placebo	6	168	125	31	NA	45	-1.01217596229379	1.07088374635175	-0.0055661624003646	0.877002635797579	34	0.647440073249654	18	36	male	3	9	31.3469387755102
LC1032SJ	0	sativex	0.5	5	131	49	39	57.5	-0.521209740769835	0.406793089196402	0.814515097920023	1.6661621737099	39	0.96249012027544	18	3	male	0	2	NA
LC1032SJ	4	sativex	0.5	5	37	93	20	100	1.14807541241163	-0.257297567958943	-1.03066773780085	0.561338820632652	19	-0.242208828375714	11	3	male	0	2	NA
LC1032SJ	8	sativex	0.5	5	37	83	22	90	0.755302435192459	1.07088374635175	0.814515097920023	1.35049835854497	41	1.07863240093891	12	3	male	0	2	NA
LC1032SJ	24	sativex	0.5	5	NA	NA	NA	NA	NA	NA	NA	NA	NA	NA	NA	3	male	0	2	NA
LC1032SJ	12	sativex	0.5	5	30	100	19	90	0.755302435192459	0.904861082062911	-0.415606792560559	1.50833026612743	35	0.665861518543261	15	3	male	0	2	NA
LC1033AG	4	placebo	3.5	98	NA	45	39	45	-1.01217596229379	1.56895173921826	1.42957604316031	0.877002635797579	44	1.29184347272538	20	21	male	1	8	23.6
LC1033AG	8	placebo	3.5	98	147	44	50	100	1.14807541241163	0.738838417774075	0.814515097920023	1.03483454338004	37	0.862729353024713	24	21	male	1	8	23.6
LC1033AG	12	placebo	3.5	98	153	31	39	100	1.14807541241163	0.904861082062911	1.42957604316031	1.35049835854497	43	1.22831182792273	21	21	male	1	8	23.6
LC1033AG	0	placebo	3.5	98	NA	28	39	100	1.14807541241163	1.07088374635175	1.42957604316031	0.719170728215116	40	1.07321017257573	16	21	male	1	8	23.6
LC1034WH	0	placebo	0.5	9	112	33	45	90	0.755302435192459	-0.257297567958943	-0.0055661624003646	-0.0699888096972009	20	-0.110950846685503	4	14	male	3	13	8.17460317460318
LC1034WH	8	placebo	0.5	9	151	NA	41	77.5	0.2643362136685	-0.423320232247779	0.404474467759829	-0.385652624862128	19	-0.134832796450026	10	14	male	3	13	8.17460317460318
LC1034WH	12	placebo	0.5	9	79	57	47	100	1.14807541241163	0.240770424907566	0.199454152679732	0.0878430978852623	25	0.176022558490854	7	14	male	3	13	8.17460317460318
LC1034WH	24	placebo	0.5	9	114	49	53	67.5	-0.128436763550668	-0.0912749036701068	0.199454152679732	-0.701316440027054	18	-0.19771239700581	8	14	male	3	13	8.17460317460318
LC1034WH	4	placebo	0.5	9	161	36	53	77.5	0.2643362136685	-0.257297567958943	0.404474467759829	0.561338820632652	26	0.23617190681118	9	14	male	3	13	8.17460317460318
LC1035TA	4	sativex	0.5	14	71	58	25	100	1.14807541241163	-0.755365560825452	0.199454152679732	-0.0699888096972009	18	-0.20863340594764	6	14	male	2	12	12.5357142857143
LC1035TA	12	sativex	0.5	14	3	96	14	100	1.14807541241163	-1.08741088940312	-1.23568805288095	-1.49047597793937	0	-1.27119164007448	4	14	male	2	12	12.5357142857143
LC1035TA	24	sativex	0.5	14	NA	NA	NA	NA	NA	NA	NA	NA	NA	NA	NA	14	male	2	12	12.5357142857143
LC1035TA	0	sativex	0.5	14	98	24	36	100	1.14807541241163	-0.755365560825452	-0.0055661624003646	-0.543484532444591	14	-0.434805418556803	0	14	male	2	12	12.5357142857143
LC1036JG	4	placebo	1.5	30	14	33	NA	100	1.14807541241163	-0.755365560825452	-0.415606792560559	-1.17481216277444	8	-0.781928172053485	6	31	male	1	13	28.4444444444444
LC1036JG	8	placebo	1.5	30	29	NA	52	100	1.14807541241163	-0.921388225114288	-0.825647422720753	-1.49047597793937	3	-1.0791705419248	6	31	male	1	13	28.4444444444444
LC1036JG	12	placebo	1.5	30	33	24	NA	100	1.14807541241163	0.240770424907566	-1.23568805288095	0.561338820632652	21	-0.144526269113576	5	31	male	1	13	28.4444444444444
LC1036JG	24	placebo	1.5	30	NA	NA	NA	NA	NA	NA	NA	NA	NA	NA	NA	31	male	1	13	28.4444444444444
LC1036JG	0	placebo	1.5	30	NA	NA	39	100	1.14807541241163	-0.921388225114288	-0.0055661624003646	-0.0699888096972009	16	-0.332314399070618	8	31	male	1	13	28.4444444444444
LC1038RG	4	sativex	3	84	159	56	43	67.5	-0.128436763550668	1.73497440350709	1.42957604316031	1.50833026612743	49	1.55762690426495	9	22	male	1	13	21.8775510204082
LC1038RG	8	sativex	3	84	168	68	38	22.5	-1.89591516103692	1.56895173921826	1.63459635824041	1.50833026612743	49	1.57062612119537	13	22	male	1	13	21.8775510204082
LC1038RG	12	sativex	3	84	160	61	39	77.5	0.2643362136685	2.06701973208477	1.83961667332051	1.50833026612743	53	1.8049888905109	10	22	male	1	13	21.8775510204082
LC1038RG	0	sativex	3	84	169	65	45	90	0.755302435192459	2.06701973208477	1.63459635824041	1.6661621737099	53	1.78925942134502	21	22	male	1	13	21.8775510204082
LC1038RG	24	sativex	3	84	NA	NA	NA	NA	NA	NA	NA	NA	NA	NA	NA	22	male	1	13	21.8775510204082
LC1040JC	0	sativex	1	28	131	24	38	100	1.14807541241163	0.738838417774075	-1.03066773780085	0.719170728215116	26	0.14244713606278	21	11	female	6	13	5.14285714285715
LC1040JC	4	sativex	1	28	157	23	40	100	1.14807541241163	0.904861082062911	-0.210586477480462	1.35049835854497	35	0.68159098770914	17	11	female	6	13	5.14285714285715
LC1040JC	8	sativex	1	28	129	28	40	100	1.14807541241163	1.56895173921826	-0.0055661624003646	1.03483454338004	38	0.866073373399311	14	11	female	6	13	5.14285714285715
LC1040JC	12	sativex	1	28	94	35	37	100	1.14807541241163	0.240770424907566	-0.210586477480462	0.877002635797579	28	0.302395527741561	11	11	female	6	13	5.14285714285715
LC1041BC	0	placebo	2.75	77	183	12	55	57.5	-0.521209740769835	0.904861082062911	0.609494782839926	1.50833026612743	40	1.00756204367676	9	26	male	0	3	24
LC1042TH	0	sativex	4.5	126	92	20	38	70	-0.0302435192458757	0.406793089196402	-0.0055661624003646	-0.0699888096972009	24	0.110412705699612	7	17	male	0	13	34.3392857142857
LC1042TH	4	sativex	4.5	126	NA	NA	21	70	-0.0302435192458757	NA	NA	NA	NA	NA	7	17	male	0	13	34.3392857142857
LC1042TH	8	sativex	4.5	126	42	43	35	45	-1.01217596229379	-0.257297567958943	-0.825647422720753	-0.859148347609517	11	-0.647364446096404	5	17	male	0	13	34.3392857142857
LC1042TH	12	sativex	4.5	126	33	60	27	45	-1.01217596229379	-0.755365560825452	-0.415606792560559	-1.17481216277444	8	-0.781928172053485	1	17	male	0	13	34.3392857142857
LC1043CC	0	placebo	3	12	162	40	65	100	1.14807541241163	0.240770424907566	1.63459635824041	1.03483454338004	38	0.970067108842673	15	4	male	1	9	3.42857142857143
LC1043CC	4	placebo	3	12	154	19	52	10	-2.38688138256088	2.06701973208477	1.83961667332051	1.35049835854497	52	1.75237825465008	8	4	male	1	9	3.42857142857143
LC1043CC	8	placebo	3	12	81	40	29	100	1.14807541241163	-0.755365560825452	-0.210586477480462	-0.0699888096972009	16	-0.345313616001038	0	4	male	1	9	3.42857142857143
LC1044HM	0	sativex	3	84	155	6	NA	90	0.755302435192459	-0.257297567958943	0.404474467759829	1.50833026612743	32	0.551835721976106	14	8	male	0	3	8
LC1045PD	0	placebo	3	84	134	0	59	22.5	-1.89591516103692	0.0747477606187295	0.609494782839926	0.0878430978852623	26	0.257361880447973	20	25	female	1	13	19.4761904761905
LC1045PD	4	placebo	3	84	0	120	4	100	1.14807541241163	-0.921388225114288	-0.415606792560559	0.403506913050189	17	-0.311162701541553	0	25	female	1	13	19.4761904761905
LC1045PD	8	placebo	3	84	0	120	4	22.5	-1.89591516103692	0.572815753485238	0.199454152679732	0.403506913050189	29	0.391925606405053	2	25	female	1	13	19.4761904761905
LC1045PD	12	placebo	3	84	0	88	13	57.5	-0.521209740769835	0.406793089196402	1.22455572808022	1.03483454338004	37	0.888727786885554	11	25	female	1	13	19.4761904761905
LC1047JB	4	placebo	2	56	80	78	26	55	-0.619402985074627	0.572815753485238	0.404474467759829	0.561338820632652	31	0.512876347292573	18	35	male	2	13	31.4285714285714
LC1047JB	8	placebo	2	56	123	58	38	32.5	-1.50314218381775	1.56895173921826	1.83961667332051	0.877002635797579	46	1.42852368277878	23	35	male	2	13	31.4285714285714
LC1047JB	12	placebo	2	56	89	86	27	45	-1.01217596229379	1.07088374635175	0.199454152679732	0.0878430978852623	30	0.452726998972247	18	35	male	2	13	31.4285714285714
LC1047JB	0	placebo	2	56	147	35	31	45	-1.01217596229379	0.406793089196402	1.63459635824041	0.719170728215116	37	0.92018672521731	21	35	male	2	13	31.4285714285714
LC1048TS	0	placebo	2	56	104	43	25	32.5	-1.50314218381775	-0.755365560825452	0.404474467759829	0.403506913050189	22	0.0175386066615221	7	14	male	0	8	10.9714285714286
LC1048TS	8	placebo	2	56	71	37	49	100	1.14807541241163	-0.755365560825452	-0.415606792560559	-0.0699888096972009	15	-0.413653721027737	5	14	male	0	8	10.9714285714286
LC1048TS	4	placebo	2	56	84	35	32	55	-0.619402985074627	-0.755365560825452	0.404474467759829	0.877002635797579	25	0.175370514243985	5	14	male	0	8	10.9714285714286
LC1049MA	0	placebo	1	28	5	54	23	77.5	0.2643362136685	-1.08741088940312	-0.210586477480462	-0.385652624862128	12	-0.561216663915238	5	28	male	0	11	24.8571428571429
LC1049MA	4	placebo	1	28	5	59	28	90	0.755302435192459	-0.755365560825452	-0.825647422720753	-0.385652624862128	11	-0.655555202802777	5	28	male	0	11	24.8571428571429
LC1049MA	12	placebo	1	28	0	100	0	90	0.755302435192459	-1.08741088940312	-1.23568805288095	-1.49047597793937	0	-1.27119164007448	8	28	male	0	11	24.8571428571429
LC1049MA	24	placebo	1	28	NA	NA	NA	NA	NA	NA	NA	NA	NA	NA	NA	28	male	0	11	24.8571428571429
LC1049MA	8	placebo	1	28	27	95	26	100	1.14807541241163	0.0747477606187295	0.199454152679732	-0.385652624862128	21	-0.0371502371878885	4	28	male	0	11	24.8571428571429
NW3001KB	0	placebo	0.75	21	187	NA	42	100	1.14807541241163	1.07088374635175	-0.415606792560559	0.877002635797579	32	0.510759863196256	10	4.5	male	4	12	9.19642857142857
NW3001KB	8	placebo	0.75	21	78	50	36	100	1.14807541241163	1.56895173921826	0.199454152679732	0.877002635797579	38	0.881802842565189	11	4.5	male	4	12	9.19642857142857
NW3001KB	12	placebo	0.75	21	59	NA	37	100	1.14807541241163	1.73497440350709	-0.0055661624003646	0.403506913050189	35	0.710971718052306	9	4.5	male	4	12	9.19642857142857
NW3001KB	24	placebo	0.75	21	142	39	44	90	0.755302435192459	2.2330423963736	0.814515097920023	1.50833026612743	49	1.51862925347369	13	4.5	male	4	12	9.19642857142857
NW3001KB	4	placebo	0.75	21	52	61	26	100	1.14807541241163	0.738838417774075	-0.210586477480462	-0.385652624862128	23	0.0475331051438285	3	4.5	male	4	12	9.19642857142857
NW3002BP	0	sativex	2.5	57.5	199	108	35	55	-0.619402985074627	2.2330423963736	0.404474467759829	0.561338820632652	41	1.06628522825536	23	32	male	5	13	12.4444444444444
NW3002BP	8	sativex	2.5	57.5	35	120	45	22.5	-1.89591516103692	-0.257297567958943	0.609494782839926	0.877002635797579	29	0.409733283559521	13	32	male	5	13	12.4444444444444
NW3002BP	12	sativex	2.5	57.5	6	120	0	32.5	-1.50314218381775	0.406793089196402	2.04463698840061	1.03483454338004	41	1.16208820699235	12	32	male	5	13	12.4444444444444
NW3002BP	24	sativex	2.5	57.5	0	120	35	32.5	-1.50314218381775	-0.589342896536616	0.404474467759829	-0.0699888096972009	20	-0.0849524128246624	13	32	male	5	13	12.4444444444444
NW3002BP	4	sativex	2.5	57.5	65	113	48	90	0.755302435192459	-0.423320232247779	-0.0055661624003646	-0.0699888096972009	19	-0.166291734781782	21	32	male	5	13	12.4444444444444
NW3003TW	4	placebo	1.75	49	NA	NA	NA	NA	NA	NA	NA	NA	NA	NA	NA	29	female	1	2	1.71428571428571
NW3003TW	0	placebo	1.75	49	111	37	37	57.5	-0.521209740769835	1.23690641064058	-0.0055661624003646	0.877002635797579	35	0.702780961345933	17	29	female	1	2	1.71428571428571
NW3005PN	0	sativex	1	28	94	50	29	77.5	0.2643362136685	0.0747477606187295	0.199454152679732	0.403506913050189	26	0.225902942116217	8	22	male	1	4	24
NW3005PN	4	sativex	1	28	NA	NA	NA	NA	NA	NA	NA	NA	NA	NA	NA	22	male	1	4	24
NW3007CH	4	placebo	1.5	42	96	97	11	80	0.362529457973292	-0.921388225114288	-0.415606792560559	-1.49047597793937	5	-0.942490331871406	1	21	male	1	7	14.4
NW3007CH	8	placebo	1.5	42	NA	NA	NA	NA	NA	NA	NA	NA	NA	NA	NA	21	male	1	7	14.4
NW3007CH	0	placebo	1.5	42	124	83	35	57.5	-0.521209740769835	-0.755365560825452	-0.0055661624003646	-0.227820717279664	16	-0.32958414683516	7	21	male	1	7	14.4
NW3008SC	0	sativex	1	12	141	42	49	55	-0.619402985074627	1.56895173921826	1.83961667332051	0.877002635797579	46	1.42852368277878	17	NA	male	0	8	17.5714285714285
NW3008SC	4	sativex	1	12	78	NA	39	67.5	-0.128436763550668	1.23690641064058	-0.0055661624003646	-0.227820717279664	28	0.334506510320185	19	NA	male	0	8	17.5714285714285
NW3008SC	8	sativex	1	12	NA	NA	NA	NA	NA	NA	NA	NA	NA	NA	NA	NA	male	0	8	17.5714285714285
NW3009LB	0	sativex	2	56	217	72	23	67.5	-0.128436763550668	1.73497440350709	1.63459635824041	0.0878430978852623	41	1.15247128654426	3	2	female	5	6	11.0285714285714
NW3009LB	4	sativex	2	56	193	98	60	100	1.14807541241163	0.240770424907566	-0.415606792560559	-0.543484532444591	18	-0.239440300032528	2	2	female	5	6	11.0285714285714
NW3009LB	8	sativex	2	56	216	117	0	100	1.14807541241163	1.23690641064058	-0.210586477480462	-0.701316440027054	24	0.108334497711023	4	2	female	5	6	11.0285714285714
NW3009LB	24	sativex	2	56	0	120	20	90	0.755302435192459	0.240770424907566	-0.0055661624003646	-0.859148347609517	18	-0.207981361700772	0	2	female	5	6	11.0285714285714
NW3009LB	12	sativex	2	56	0	116	0	90	0.755302435192459	0.904861082062911	-0.210586477480462	-0.701316440027054	22	-0.00234727848153488	5	2	female	5	6	11.0285714285714
NW3010JL	0	placebo	1.2	33.6	157	NA	54	35	-1.40494893951296	1.73497440350709	2.6596979336409	1.6661621737099	56	2.02027817028596	20	6	female	4	13	9.46031746031747
NW3010JL	4	placebo	1.2	33.6	98	89	25	57.5	-0.521209740769835	0.904861082062911	1.22455572808022	1.03483454338004	40	1.05475045117439	18	6	female	4	13	9.46031746031747
NW3010JL	12	placebo	1.2	33.6	NA	115	24	57.5	-0.521209740769835	0.904861082062911	0.814515097920023	0.719170728215116	36	0.81284896939935	11	6	female	4	13	9.46031746031747
NW3010JL	8	placebo	1.2	33.6	185	120	25	77.5	0.2643362136685	-0.0912749036701068	1.42957604316031	1.35049835854497	37	0.896266499345059	14	6	female	4	13	9.46031746031747
NW3011MB	4	sativex	0.7	19.6	111	97	10	67.5	-0.128436763550668	-0.0912749036701068	-0.210586477480462	-0.385652624862128	18	-0.229171335337565	9	23	female	3	12	12.9047619047619
NW3011MB	8	sativex	0.7	19.6	6	119	57	67.5	-0.128436763550668	0.904861082062911	1.63459635824041	-0.385652624862128	33	0.717934938480398	11	23	female	3	12	12.9047619047619
NW3011MB	12	sativex	0.7	19.6	0	120	41	90	0.755302435192459	-0.921388225114288	-1.23568805288095	-1.33264407035691	2	-1.16324011611738	7	23	female	3	12	12.9047619047619
NW3011MB	0	sativex	0.7	19.6	133	65	40	45	-1.01217596229379	1.40292907492942	1.83961667332051	1.50833026612743	49	1.58362533812579	20	23	female	3	12	12.9047619047619
NW3011MB	24	sativex	0.7	19.6	0	114	5	77.5	0.2643362136685	-0.921388225114288	-0.825647422720753	-0.701316440027054	8	-0.816117362620698	6	23	female	3	12	12.9047619047619
NW3012PW	0	placebo	7	161	90	106	0	57.5	-0.521209740769835	-0.0912749036701068	-0.0055661624003646	-0.227820717279664	20	-0.108220594450045	11	35	male	5	12	17.8412698412698
NW3012PW	4	placebo	7	161	53	111	55	67.5	-0.128436763550668	-0.755365560825452	-0.825647422720753	-1.33264407035691	5	-0.971219017967704	14	35	male	5	12	17.8412698412698
NW3012PW	8	placebo	7	161	0	120	0	32.5	-1.50314218381775	-0.423320232247779	-1.23568805288095	-0.701316440027054	9	-0.78677490838526	6	35	male	5	12	17.8412698412698
NW3012PW	24	placebo	7	161	13	84	26	55	-0.619402985074627	-0.257297567958943	-1.23568805288095	-0.701316440027054	10	-0.731434020288981	9	35	male	5	12	17.8412698412698
NW3012PW	12	placebo	7	161	3	120	6	100	1.14807541241163	-1.08741088940312	-1.23568805288095	-1.49047597793937	0	-1.27119164007448	2	35	male	5	12	17.8412698412698
NW3013TB	0	sativex	0.5	14	75	29	31	55	-0.619402985074627	-0.257297567958943	0.609494782839926	-0.543484532444591	20	-0.0637624391878692	19	34	female	6	12	15.9365079365079
NW3013TB	4	sativex	0.5	14	36	112	32	77.5	0.2643362136685	-0.257297567958943	-1.03066773780085	-1.33264407035691	7	-0.873536458705567	17	34	female	6	12	15.9365079365079
NW3013TB	12	sativex	0.5	14	0	120	0	100	1.14807541241163	-1.08741088940312	-1.23568805288095	-1.49047597793937	0	-1.27119164007448	6	34	female	6	12	15.9365079365079
NW3013TB	24	sativex	0.5	14	0	120	0	77.5	0.2643362136685	-1.08741088940312	-1.23568805288095	-1.49047597793937	0	-1.27119164007448	9	34	female	6	12	15.9365079365079
NW3013TB	8	sativex	0.5	14	0	120	1	77.5	0.2643362136685	-1.08741088940312	-1.23568805288095	-1.49047597793937	0	-1.27119164007448	10	34	female	6	12	15.9365079365079
NW3014MW	0	sativex	2	56	151	43	25	22.5	-1.89591516103692	-0.257297567958943	1.83961667332051	1.82399408129236	41	1.13543772888464	25	31	female	6	12	7.61904761904762
NW3014MW	4	sativex	2	56	113	110	NA	80	0.362529457973292	-0.755365560825452	1.63459635824041	-0.0699888096972009	25	0.269747329239253	23	31	female	6	12	7.61904761904762
NW3014MW	12	sativex	2	56	0	120	9	80	0.362529457973292	-0.755365560825452	-0.415606792560559	-1.17481216277444	8	-0.781928172053485	17	31	female	6	12	7.61904761904762
NW3014MW	24	sativex	2	56	0	120	0	45	-1.01217596229379	-0.755365560825452	-0.415606792560559	-0.701316440027054	11	-0.624096264471022	22	31	female	6	12	7.61904761904762
NW3014MW	8	sativex	2	56	8	120	3	67.5	-0.128436763550668	-1.08741088940312	0.404474467759829	-0.543484532444591	14	-0.408806984695962	18	31	female	6	12	7.61904761904762
NW3015DN	0	sativex	1.2	33.6	41	76	22	100	1.14807541241163	-1.08741088940312	-1.23568805288095	-0.859148347609517	4	-1.0607490966312	2	34	female	5	12	20.9523809523809
NW3015DN	8	sativex	1.2	33.6	14	65	42	100	1.14807541241163	-1.08741088940312	-1.23568805288095	-1.49047597793937	0	-1.27119164007448	4	34	female	5	12	20.9523809523809
NW3015DN	12	sativex	1.2	33.6	0	120	58	100	1.14807541241163	-1.08741088940312	-1.23568805288095	-1.49047597793937	0	-1.27119164007448	5	34	female	5	12	20.9523809523809
NW3015DN	24	sativex	1.2	33.6	38	87	NA	100	1.14807541241163	-0.589342896536616	-1.23568805288095	-0.701316440027054	8	-0.842115796481539	9	34	female	5	12	20.9523809523809
NW3015DN	4	sativex	1.2	33.6	8	NA	7	100	1.14807541241163	-1.08741088940312	-1.23568805288095	-1.49047597793937	0	-1.27119164007448	3	34	female	5	12	20.9523809523809
NW3016BH	4	placebo	0.4	8.4	96	57	28	NA	NA	-0.257297567958943	-0.0055661624003646	0.0878430978852623	21	-0.0583402108246818	NA	15	male	3	13	19.2380952380952
NW3016BH	8	placebo	0.4	8.4	29	30	15	67.5	-0.128436763550668	-0.755365560825452	-0.825647422720753	-0.543484532444591	10	-0.708165838663599	13	15	male	3	13	19.2380952380952
NW3016BH	12	placebo	0.4	8.4	46	66	30	57.5	-0.521209740769835	-0.589342896536616	-1.03066773780085	-0.701316440027054	9	-0.77377569145484	7	15	male	3	13	19.2380952380952
NW3016BH	24	placebo	0.4	8.4	37	41	31	80	0.362529457973292	0.0747477606187295	-0.210586477480462	-0.385652624862128	19	-0.173830447241287	5	15	male	3	13	19.2380952380952
NW3016BH	0	placebo	0.4	8.4	142	38	45	45	-1.01217596229379	-0.257297567958943	-0.210586477480462	-0.385652624862128	17	-0.284512223433844	21	15	male	3	13	19.2380952380952
NW3017WH	4	sativex	3	84	90	43	37	90	0.755302435192459	0.738838417774075	0.199454152679732	0.561338820632652	31	0.499877130362153	9	14	male	6	12	22.2063492063492
NW3017WH	8	sativex	3	84	91	45	56	77.5	0.2643362136685	0.904861082062911	0.609494782839926	0.0878430978852623	31	0.534066320929367	11	14	male	6	12	22.2063492063492
NW3017WH	12	sativex	3	84	113	101	22	67.5	-0.128436763550668	-0.755365560825452	-1.03066773780085	-0.701316440027054	8	-0.829116579551119	7	14	male	6	12	22.2063492063492
NW3017WH	0	sativex	3	84	102	18	49	57.5	-0.521209740769835	0.904861082062911	0.404474467759829	0.561338820632652	33	0.623558123485131	14	14	male	6	12	22.2063492063492
NW3017WH	24	sativex	3	84	0	120	2	77.5	0.2643362136685	-0.755365560825452	-1.23568805288095	-1.33264407035691	3	-1.1078992280211	2	14	male	6	12	22.2063492063492
NW3018PB	0	sativex	0.8	22.4	73	55	38	100	1.14807541241163	0.240770424907566	0.609494782839926	1.03483454338004	33	0.628366583709178	17	26	male	2	13	23.3333333333333
NW3018PB	4	sativex	0.8	22.4	46	73	33	100	1.14807541241163	-0.755365560825452	0.199454152679732	0.561338820632652	22	0.00180913749564418	15	26	male	2	13	23.3333333333333
NW3018PB	8	sativex	0.8	22.4	13	NA	23	100	1.14807541241163	-0.921388225114288	-0.415606792560559	0.561338820632652	18	-0.258552065680732	13	26	male	2	13	23.3333333333333
NW3018PB	24	sativex	0.8	22.4	63	55	26	52.5	-0.717596229379418	-0.589342896536616	-0.0055661624003646	0.0878430978852623	19	-0.169021987017239	16	26	male	2	13	23.3333333333333
NW3018PB	12	sativex	0.8	22.4	39	75	21	100	1.14807541241163	-0.589342896536616	-0.210586477480462	-0.0699888096972009	17	-0.289972727904759	14	26	male	2	13	23.3333333333333
NW3019RS	4	placebo	1.3	31.2	171	98	35	90	0.755302435192459	-0.921388225114288	-0.210586477480462	-0.701316440027054	11	-0.611097047540601	7	6	male	4	12	20.1269841269841
NW3019RS	8	placebo	1.3	31.2	127	110	33	90	0.755302435192459	-0.257297567958943	-1.23568805288095	-1.17481216277444	7	-0.889265927871445	6	6	male	4	12	20.1269841269841
NW3019RS	12	placebo	1.3	31.2	0	120	16	80	0.362529457973292	-0.423320232247779	-1.23568805288095	-1.49047597793937	4	-1.04982808768937	3	6	male	4	12	20.1269841269841
NW3019RS	24	placebo	1.3	31.2	23	88	23	100	1.14807541241163	1.90099706779593	-1.23568805288095	0.561338820632652	31	0.408882611849212	1	6	male	4	12	20.1269841269841
NW3019RS	0	placebo	1.3	31.2	111	35	21	77.5	0.2643362136685	0.572815753485238	-0.415606792560559	0.561338820632652	27	0.239515927185777	11	6	male	4	12	20.1269841269841
NW3020JR	4	sativex	1.2	33.6	78	NA	32	100	1.14807541241163	1.40292907492942	1.83961667332051	1.03483454338004	46	1.42579343054332	8	3	male	3	10	15.2142857142857
NW3020JR	8	sativex	1.2	33.6	110	57	33	90	0.755302435192459	1.23690641064058	1.22455572808022	0.877002635797579	41	1.11282159150613	9	3	male	3	10	15.2142857142857
NW3020JR	0	sativex	1.2	33.6	220	10	67	67.5	-0.128436763550668	2.39906506066244	2.04463698840061	1.82399408129236	58	2.0892320434518	26	3	male	3	10	15.2142857142857
NW3021JG	0	placebo	2	56	108	12	55	67.5	-0.128436763550668	1.23690641064058	1.63459635824041	1.82399408129236	49	1.56516561672445	5	25	female	4	9	8.82539682539684
NW3021JG	8	placebo	2	56	18	70	23	80	0.362529457973292	-0.755365560825452	-0.825647422720753	-0.0699888096972009	13	-0.550333931081135	19	25	female	4	9	8.82539682539684
NW3021JG	12	placebo	2	56	5	65	19	67.5	-0.128436763550668	-1.08741088940312	-1.23568805288095	-1.49047597793937	0	-1.27119164007448	8	25	female	4	9	8.82539682539684
NW3021JG	4	placebo	2	56	86	60	18	100	1.14807541241163	0.0747477606187295	0.404474467759829	0.0878430978852623	25	0.189021775421274	16	25	female	4	9	8.82539682539684
NW3022MP	0	placebo	1.5	42	113	37	65	67.5	-0.128436763550668	0.904861082062911	1.83961667332051	0.719170728215116	41	1.15454949453284	22	24	female	6	6	12.4081632653061
NW3022MP	8	placebo	1.5	42	132	120	70	90	0.755302435192459	-1.08741088940312	-1.23568805288095	-1.49047597793937	0	-1.27119164007448	2	24	female	6	6	12.4081632653061
NW3022MP	12	placebo	1.5	42	0	120	48	90	0.755302435192459	-1.08741088940312	-1.23568805288095	-1.49047597793937	0	-1.27119164007448	2	24	female	6	6	12.4081632653061
NW3022MP	24	placebo	1.5	42	0	120	0	100	1.14807541241163	-1.08741088940312	-1.23568805288095	-1.49047597793937	0	-1.27119164007448	0	24	female	6	6	12.4081632653061
NW3022MP	4	placebo	1.5	42	145	120	68	80	0.362529457973292	2.2330423963736	0.814515097920023	1.6661621737099	50	1.57123988933451	17	24	female	6	6	12.4081632653061
NW3023AJ	0	sativex	3	84	136	96	41	32.5	-1.50314218381775	0.904861082062911	1.22455572808022	1.50833026612743	43	1.21258235875685	18	31	male	1	2	NA
NW3024SN	4	placebo	2	56	53	NA	27	100	1.14807541241163	-0.257297567958943	-1.03066773780085	0.877002635797579	21	-0.136987556654071	11	31	male	0	9	24
NW3024SN	8	placebo	2	56	22	33	13	45	-1.01217596229379	-0.921388225114288	-0.415606792560559	0.719170728215116	19	-0.205941429819911	19	31	male	0	9	24
NW3024SN	0	placebo	2	56	90	92	52	55	-0.619402985074627	0.904861082062911	0.404474467759829	1.50833026612743	39	0.939221938650058	16	31	male	0	9	24
NW3025CO	0	sativex	2	50	112	31	41	57.5	-0.521209740769835	0.904861082062911	0.404474467759829	0.719170728215116	34	0.676168759345952	19	27	male	6	13	24
NW3025CO	8	sativex	2	50	152	44	30	67.5	-0.128436763550668	0.738838417774075	0.199454152679732	1.35049835854497	36	0.762930309666259	19	27	male	6	13	24
NW3025CO	12	sativex	2	50	44	68	39	77.5	0.2643362136685	-0.0912749036701068	0.404474467759829	-0.227820717279664	22	0.0284596156033528	7	27	male	6	13	24
NW3025CO	24	sativex	2	50	27	95	30	62.5	-0.324823252160251	0.0747477606187295	-0.0055661624003646	-0.385652624862128	20	-0.105490342214588	12	27	male	6	13	24
NW3025CO	4	sativex	2	50	141	NA	39	55	-0.619402985074627	0.572815753485238	1.22455572808022	1.50833026612743	41	1.1019005825643	15	27	male	6	13	24
NW3026JR	4	placebo	4	112	54	64	24	87.5	0.657109190887667	-0.755365560825452	-1.23568805288095	-0.0699888096972009	11	-0.687014141134533	24	30	male	4	13	31.4285714285714
NW3026JR	8	placebo	4	112	NA	38	NA	100	1.14807541241163	-1.08741088940312	-1.03066773780085	-0.0699888096972009	10	-0.729355812300392	25	30	male	4	13	31.4285714285714
NW3026JR	12	placebo	4	112	68	90	30	55	-0.619402985074627	-1.08741088940312	-0.210586477480462	0.719170728215116	19	-0.19294221288949	25	30	male	4	13	31.4285714285714
NW3026JR	0	placebo	4	112	68	40	30	100	1.14807541241163	-1.08741088940312	-1.23568805288095	0.0878430978852623	10	-0.74508528146627	18	30	male	4	13	31.4285714285714
NW3031JZ	0	sativex	2	56	104	10	53	32.5	-1.50314218381775	1.07088374635175	1.83961667332051	1.35049835854497	46	1.42033292607241	19	NA	female	3	6	29.7857142857143
NW3031JZ	4	sativex	2	56	113	48	42	32.5	-1.50314218381775	2.39906506066244	2.4546776185608	1.35049835854497	57	2.06808034592274	20	NA	female	3	6	29.7857142857143
NW3032SD	0	placebo	3	84	172	26	55	90	0.755302435192459	0.572815753485238	1.63459635824041	0.0878430978852623	34	0.765085069870304	28	14.5	male	3	3	14.2857142857143
NW3032SD	4	placebo	3	84	153	25	47	90	0.755302435192459	0.406793089196402	-0.0055661624003646	0.877002635797579	30	0.426076520864539	27	14.5	male	3	3	14.2857142857143
NW3032SD	8	placebo	3	84	111	52	58	100	1.14807541241163	1.07088374635175	1.22455572808022	0.719170728215116	39	1.00487006754903	27	14.5	male	3	3	14.2857142857143
NW3032SD	24	placebo	3	84	0	101	3	40	-1.20856245090338	-1.08741088940312	-1.03066773780085	-0.227820717279664	9	-0.781966448161213	28	14.5	male	3	3	14.2857142857143
NW3032SD	12	placebo	3	84	60	39	37	100	1.14807541241163	-0.257297567958943	0.199454152679732	-0.227820717279664	20	-0.095221377519625	28	14.5	male	3	3	14.2857142857143
SG2001SG	0	placebo	1	18	186	50	26	57.5	-0.521209740769835	0.738838417774075	0.404474467759829	0.719170728215116	33	0.620827871249673	22	12	male	3	12	8.04761904761905
SG2001SG	4	placebo	1	18	1	111	42	67.5	-0.128436763550668	-1.08741088940312	-0.210586477480462	-1.33264407035691	6	-0.876880479080165	13	12	male	3	12	8.04761904761905
SG2001SG	12	placebo	1	18	0	120	0	100	1.14807541241163	-1.08741088940312	-1.23568805288095	-1.49047597793937	0	-1.27119164007448	11	12	male	3	12	8.04761904761905
SG2001SG	24	placebo	1	18	37	115	19	100	1.14807541241163	-1.08741088940312	-0.825647422720753	-1.17481216277444	4	-1.02929015829944	18	12	male	3	12	8.04761904761905
SG2001SG	8	placebo	1	18	0	120	0	67.5	-0.128436763550668	-1.08741088940312	-1.23568805288095	-1.17481216277444	2	-1.16597036835284	7	12	male	3	12	8.04761904761905
SG2002EM	0	placebo	6	168	180	39	34	100	1.14807541241163	1.90099706779593	0.199454152679732	1.50833026612743	44	1.20292716220103	22	9	male	1	12	7.52380952380952
SG2002EM	4	placebo	6	168	142	37	37	100	1.14807541241163	1.23690641064058	-0.210586477480462	1.03483454338004	35	0.687051492180055	18	9	male	1	12	7.52380952380952
SG2002EM	8	placebo	6	168	172	69	40	90	0.755302435192459	1.73497440350709	0.814515097920023	1.35049835854497	45	1.29999595332403	24	9	male	1	12	7.52380952380952
SG2002EM	24	placebo	6	168	16	64	33	100	1.14807541241163	-0.755365560825452	-0.825647422720753	-0.385652624862128	11	-0.655555202802777	1	9	male	1	12	7.52380952380952
SG2002EM	12	placebo	6	168	135	46	31	100	1.14807541241163	2.39906506066244	0.609494782839926	1.50833026612743	49	1.50563003654327	23	9	male	1	12	7.52380952380952
SG2003JO	0	sativex	1	28	98	46	42	90	0.755302435192459	-0.755365560825452	0.814515097920023	0.0878430978852623	22	0.0489975449932779	11	3	male	5	12	11.047619047619
SG2003JO	4	sativex	1	28	85	NA	18	77.5	0.2643362136685	-1.08741088940312	-0.415606792560559	-1.17481216277444	6	-0.892609948246042	9	3	male	5	12	11.047619047619
SG2003JO	12	sativex	1	28	68	47	23	90	0.755302435192459	-0.755365560825452	-0.825647422720753	-1.33264407035691	5	-0.971219017967704	8	3	male	5	12	11.047619047619
SG2003JO	24	sativex	1	28	69	33	37	90	0.755302435192459	-0.423320232247779	-0.210586477480462	-0.385652624862128	16	-0.339853111530123	4	3	male	5	12	11.047619047619
SG2003JO	8	sativex	1	28	81	37	41	70	-0.0302435192458757	-0.921388225114288	-0.825647422720753	-1.17481216277444	5	-0.973949270203162	4	3	male	5	12	11.047619047619
SG2004MH	0	placebo	0.5	9	44	77	8	100	1.14807541241163	-1.08741088940312	-0.825647422720753	-0.543484532444591	8	-0.818847614856156	2	13	male	0	11	1.97142857142857
SG2004MH	8	placebo	0.5	9	31	111	4	100	1.14807541241163	-1.08741088940312	-0.825647422720753	-1.17481216277444	4	-1.02929015829944	0	13	male	0	11	1.97142857142857
SG2004MH	12	placebo	0.5	9	38	120	2	100	1.14807541241163	-1.08741088940312	-0.415606792560559	-1.33264407035691	5	-0.945220584106863	0	13	male	0	11	1.97142857142857
SG2004MH	4	placebo	0.5	9	35	120	5	90	0.755302435192459	-0.755365560825452	-0.415606792560559	-0.701316440027054	11	-0.624096264471022	3	13	male	0	11	1.97142857142857
SG2005GG	0	sativex	2	56	73	NA	27	57.5	-0.521209740769835	-0.589342896536616	-1.23568805288095	-0.227820717279664	11	-0.684283888899076	2	15	female	0	4	17.7142857142857
SG2005GG	4	sativex	2	56	69	65	18	65	-0.226630007855459	-0.755365560825452	-1.23568805288095	-0.227820717279664	10	-0.739624776995354	1	15	female	0	4	17.7142857142857
SG2006MP	4	placebo	1.5	42	44	38	40	100	1.14807541241163	-0.257297567958943	-0.415606792560559	-0.0699888096972009	18	-0.247631056738901	19	5	male	1	4	26.4285714285715
SG2006MP	0	placebo	1.5	42	62	45	21	87.5	0.657109190887667	-0.423320232247779	-0.415606792560559	0.561338820632652	21	-0.0925294013918953	14	5	male	1	4	26.4285714285715
SG2007LM	0	placebo	2.5	50	73	43	23	60	-0.423016496465043	0.406793089196402	-0.0055661624003646	-0.0699888096972009	24	0.110412705699612	10	6	male	1	12	16.9047619047619
SG2007LM	4	placebo	2.5	50	122	47	25	100	1.14807541241163	0.904861082062911	1.42957604316031	0.877002635797579	40	1.07047992034027	18	6	male	1	12	16.9047619047619
SG2007LM	12	placebo	2.5	50	113	46	55	57.5	-0.521209740769835	1.73497440350709	1.63459635824041	0.561338820632652	44	1.31030319412672	18	6	male	1	12	16.9047619047619
SG2007LM	24	placebo	2.5	50	120	47	NA	55	-0.619402985074627	0.904861082062911	1.22455572808022	0.403506913050189	36	0.844307907731106	12	6	male	1	12	16.9047619047619
SG2007LM	8	placebo	2.5	50	77	32	22	100	1.14807541241163	1.56895173921826	1.63459635824041	1.6661621737099	50	1.62323675705619	20	6	male	1	12	16.9047619047619
SG2008RL	0	sativex	1	19	113	38	38	10	-2.38688138256088	0.904861082062911	2.6596979336409	1.6661621737099	51	1.74357372980457	25	23	female	6	13	32
SG2008RL	8	sativex	1	19	0	120	0	22.5	-1.89591516103692	-1.08741088940312	-0.415606792560559	-1.17481216277444	6	-0.892609948246042	26	23	female	6	13	32
SG2008RL	12	sativex	1	19	8	120	4	45	-1.01217596229379	-0.257297567958943	0.199454152679732	-0.0699888096972009	21	-0.0426107416588039	28	23	female	6	13	32
SG2008RL	24	sativex	1	19	2	99	15	22.5	-1.89591516103692	0.406793089196402	0.814515097920023	-0.0699888096972009	28	0.383773125806408	22	23	female	6	13	32
SG2008RL	4	sativex	1	19	49	72	13	22.5	-1.89591516103692	-0.423320232247779	0.199454152679732	1.6661621737099	31	0.480765364713949	28	23	female	6	13	32
SG2009RH	0	placebo	10	270	148	NA	71	80	0.362529457973292	1.56895173921826	2.04463698840061	-0.0699888096972009	41	1.18119997264055	7	12	male	0	3	32
SG2010AK	4	placebo	2.5	70	2	111	2	67.5	-0.128436763550668	-1.08741088940312	-0.210586477480462	-0.385652624862128	12	-0.561216663915238	4	21	male	6	10	31.8214285714286
SG2010AK	8	placebo	2.5	70	0	120	0	90	0.755302435192459	-1.08741088940312	-1.03066773780085	-1.49047597793937	1	-1.20285153504778	2	21	male	6	10	31.8214285714286
SG2010AK	12	placebo	2.5	70	0	120	9	67.5	-0.128436763550668	-1.08741088940312	-1.23568805288095	-1.49047597793937	0	-1.27119164007448	2	21	male	6	10	31.8214285714286
SG2010AK	0	placebo	2.5	70	47	31	22	32.5	-1.50314218381775	-0.423320232247779	-0.0055661624003646	1.35049835854497	28	0.307203987965608	12	21	male	6	10	31.8214285714286
SG2010AK	24	placebo	2.5	70	0	120	1	100	1.14807541241163	-1.08741088940312	-1.23568805288095	-1.49047597793937	0	-1.27119164007448	3	21	male	6	10	31.8214285714286
SG2011MR	0	placebo	1.5	30	80	28	43	100	1.14807541241163	1.56895173921826	-0.0055661624003646	-0.385652624862128	29	0.392577650651921	4	27	female	6	12	27.469387755102
SG2011MR	4	placebo	1.5	30	61	27	23	100	1.14807541241163	0.0747477606187295	-0.415606792560559	-0.385652624862128	18	-0.242170552267986	6	27	female	6	12	27.469387755102
SG2011MR	8	placebo	1.5	30	64	22	36	90	0.755302435192459	0.240770424907566	-1.23568805288095	-0.0699888096972009	17	-0.354968812556861	1	27	female	6	12	27.469387755102
SG2011MR	24	placebo	1.5	30	41	15	47	77.5	0.2643362136685	0.572815753485238	-0.210586477480462	0.0878430978852623	25	0.150024124630013	9	27	female	6	12	27.469387755102
SG2011MR	12	placebo	1.5	30	31	27	27	100	1.14807541241163	0.406793089196402	-0.825647422720753	-0.859148347609517	15	-0.426000893711289	3	27	female	6	12	27.469387755102
SG2012AL	4	sativex	2	56	NA	NA	NA	100	1.14807541241163	-0.0912749036701068	-0.415606792560559	-0.543484532444591	16	-0.350122076225085	16	15	female	1	13	5.23214285714286
SG2012AL	8	sativex	2	56	6	84	NA	90	0.755302435192459	0.0747477606187295	0.404474467759829	0.0878430978852623	25	0.189021775421274	17	15	female	1	13	5.23214285714286
SG2012AL	12	sativex	2	56	NA	NA	NA	100	1.14807541241163	0.406793089196402	-0.210586477480462	0.0878430978852623	24	0.0946832365337343	21	15	female	1	13	5.23214285714286
SG2012AL	0	sativex	2	56	157	NA	36	100	1.14807541241163	-0.755365560825452	-0.210586477480462	-0.701316440027054	12	-0.555756159444323	16	15	female	1	13	5.23214285714286
SG2013SN	4	placebo	1	28	60	33	24	100	1.14807541241163	-0.921388225114288	-0.825647422720753	-0.0699888096972009	12	-0.605674819177414	6	7	male	3	5	6
SG2013SN	0	placebo	1	28	69	37	40	100	1.14807541241163	-0.423320232247779	-0.415606792560559	-0.0699888096972009	17	-0.30297194483518	13	7	male	3	5	6
SG2014RA	0	sativex	1.5	42	80	21	35	35	-1.40494893951296	1.40292907492942	-0.0055661624003646	1.03483454338004	37	0.810732485303033	14	36	male	3	11	17.6326530612245
SG2014RA	4	sativex	1.5	42	86	7	43	100	1.14807541241163	2.06701973208477	-0.0055661624003646	1.03483454338004	41	1.03209603768815	6	36	male	3	11	17.6326530612245
SG2014RA	12	sativex	1.5	42	59	18	38	67.5	-0.128436763550668	2.06701973208477	-0.415606792560559	0.877002635797579	38	0.842805191773929	10	36	male	3	11	17.6326530612245
SG2014RA	24	sativex	1.5	42	85	18	49	45	-1.01217596229379	2.39906506066244	2.04463698840061	1.82399408129236	58	2.0892320434518	12	36	male	3	11	17.6326530612245
SG2014RA	8	sativex	1.5	42	71	38	33	77.5	0.2643362136685	1.90099706779593	0.404474467759829	1.35049835854497	44	1.21865663136691	6	36	male	3	11	17.6326530612245
SG2015BW	0	sativex	2.5	70	163	32	44	45	-1.01217596229379	0.406793089196402	-0.0055661624003646	0.877002635797579	30	0.426076520864539	8	19	male	2	12	26.8571428571428
SG2015BW	8	sativex	2.5	70	117	75	44	77.5	0.2643362136685	-0.921388225114288	-0.415606792560559	-1.33264407035691	6	-0.889879696010585	0	19	male	2	12	26.8571428571428
SG2015BW	12	sativex	2.5	70	15	85	29	67.5	-0.128436763550668	-1.08741088940312	-0.825647422720753	-0.859148347609517	6	-0.924068886577798	10	19	male	2	12	26.8571428571428
SG2015BW	24	sativex	2.5	70	131	114	47	57.5	-0.521209740769835	-1.08741088940312	-0.415606792560559	-1.33264407035691	5	-0.945220584106863	2	19	male	2	12	26.8571428571428
SG2015BW	4	sativex	2.5	70	29	53	48	45	-1.01217596229379	-0.755365560825452	-0.825647422720753	-1.33264407035691	5	-0.971219017967704	5	19	male	2	12	26.8571428571428
SG2016AA	0	sativex	1.5	42	142	34	NA	100	1.14807541241163	0.904861082062911	-0.210586477480462	-0.227820717279664	25	0.155484629100928	8	22	male	0	3	5.71428571428571
SG2016AA	12	sativex	1.5	42	120	NA	44	100	1.14807541241163	1.40292907492942	0.404474467759829	0.877002635797579	38	0.894802059495609	0	22	male	0	3	5.71428571428571
SG2016AA	4	sativex	1.5	42	155	58	32	100	1.14807541241163	1.73497440350709	0.814515097920023	1.50833026612743	46	1.35260658918485	13	22	male	0	3	5.71428571428571
SG2017MB	0	placebo	2.5	70	170	24	41	100	1.14807541241163	0.904861082062911	1.42957604316031	1.82399408129236	46	1.38614373550519	5	15	male	0	4	16
SG2018WJ	0	placebo	10	280	101	0	49	67.5	-0.128436763550668	-0.755365560825452	0.404474467759829	1.35049835854497	28	0.333202421826449	10	11	male	5	11	31.6571428571429
SG2018WJ	8	placebo	10	280	27	85	31	100	1.14807541241163	-0.921388225114288	-0.0055661624003646	0.561338820632652	20	-0.121871855627334	7	11	male	5	11	31.6571428571429
SG2018WJ	12	placebo	10	280	79	0	26	67.5	-0.128436763550668	-0.755365560825452	0.404474467759829	0.877002635797579	25	0.175370514243985	3	11	male	5	11	31.6571428571429
SG2018WJ	24	placebo	10	280	0	120	0	100	1.14807541241163	-1.08741088940312	-1.23568805288095	-1.49047597793937	0	-1.27119164007448	1	11	male	5	11	31.6571428571429
SG2018WJ	4	placebo	10	280	90	NA	0	42.5	-1.11036920659859	-1.08741088940312	-1.23568805288095	-1.17481216277444	2	-1.16597036835284	14	11	male	5	11	31.6571428571429
SG2019TP	4	sativex	1.5	42	33	43	32	100	1.14807541241163	-0.257297567958943	0.199454152679732	-0.227820717279664	20	-0.095221377519625	16	17	male	1	13	20.5714285714286
SG2019TP	12	sativex	1.5	42	7	94	26	90	0.755302435192459	-0.423320232247779	-0.210586477480462	-1.33264407035691	10	-0.655516926695049	7	17	male	1	13	20.5714285714286
SG2019TP	0	sativex	1.5	42	138	43	36	100	1.14807541241163	1.56895173921826	0.404474467759829	-0.0699888096972009	33	0.634479132426962	21	17	male	1	13	20.5714285714286
SG2020BN	0	placebo	1.5	42	107	50	36	100	1.14807541241163	0.572815753485238	-0.210586477480462	1.35049835854497	33	0.570909211516582	13	11	male	6	12	9.46938775510205
SG2020BN	4	placebo	1.5	42	99	29	29	100	1.14807541241163	-0.423320232247779	-0.210586477480462	0.403506913050189	21	-0.0767999322260174	17	11	male	6	12	9.46938775510205
SG2020BN	12	placebo	1.5	42	53	53	9	100	1.14807541241163	-1.08741088940312	-1.23568805288095	-1.49047597793937	0	-1.27119164007448	5	11	male	6	12	9.46938775510205
SG2020BN	8	placebo	1.5	42	54	59	11	100	1.14807541241163	-0.921388225114288	-1.23568805288095	-1.17481216277444	3	-1.11062948025656	11	11	male	6	12	9.46938775510205
SG2021MC	0	sativex	0.5	14	74	0	56	100	1.14807541241163	0.904861082062911	0.199454152679732	0.561338820632652	32	0.555218018458432	13	26	female	3	12	21.4081632653061
SG2021MC	4	sativex	0.5	14	9	4	62	100	1.14807541241163	0.904861082062911	0.814515097920023	0.719170728215116	36	0.81284896939935	4	26	female	3	12	21.4081632653061
SG2021MC	12	sativex	0.5	14	5	1	76	100	1.14807541241163	2.39906506066244	1.63459635824041	1.50833026612743	54	1.84733056167676	4	26	female	3	12	21.4081632653061
SG2021MC	8	sativex	0.5	14	20	13	52	100	1.14807541241163	0.406793089196402	1.63459635824041	0.0878430978852623	33	0.709744181774025	1	26	female	3	12	21.4081632653061
SG2022JM	0	sativex	5	140	119	26	25	100	1.14807541241163	-0.755365560825452	-0.825647422720753	-0.543484532444591	10	-0.708165838663599	14	21	male	0	9	2.71428571428571
SG2022JM	4	sativex	5	140	74	40	35	57.5	-0.521209740769835	-0.755365560825452	-0.415606792560559	-0.227820717279664	14	-0.466264356888558	13	21	male	0	9	2.71428571428571
SG2023RK	0	placebo	1.5	42	53	43	18	100	1.14807541241163	-1.08741088940312	-1.23568805288095	-1.17481216277444	2	-1.16597036835284	7	15	male	0	1	NA
